# Supplementary material for: 2-[(1Z)-(9-Ethyl-9H-carbazol-3-yl)methyl­eneamino]-4,5,6,7-tetra­hydro-1-benzothio­phene-3-carbonitrile–benzene (2/1)
Source: Acta Crystallogr Sect E Struct Rep Online. 2010 Apr 28;66(Pt 5):o1200–1. doi: 10.1107/S1600536810014947 (PMC2979233; doi:10.1107/S1600536810014947)
Supplement: Supplementary file 1 [file e-66-o1200-sup1.cif]

##############################################################################
###                                                                        ###
###        Electronic paper (Acta Crystallographica Section E)             ###
###                                                                        ###
##############################################################################
#                                                                            #
# This CIF contains the data in a paper accepted for publication in Acta     #
# Crystallographica Section E. It conforms to the requirements of Notes      #
# for Authors for Section E, and has been peer reviewed under the auspices   #
# of the IUCr Commission on Journals.                                        #
#                                                                            #
# Full details of the Crystallographic Information File format               #
# are given in the paper "The Crystallographic Information File (CIF):       #
# a New Standard Archive File for Crystallography" by S. R. Hall, F. H.      #
# Allen and I. D. Brown [Acta Cryst. (1991), A47, 655-685].                  #
#                                                                            #
# The current version of the core CIF dictionary is obtainable from          #
# ftp://ftp.iucr.org/pub/cif_core.dic. The current version number is 2.4.    #
#                                                                            #
# Software is freely available for graphical display of the structure(s) in  #
# this CIF.  For information consult the CIF home page http://www.iucr.org/  #
# cif/home.html                                                              #
#                                                                            #
# This file may be used for bona fide research purposes within the           #
# scientific community so long as proper attribution is given to the journal # 
# article from which it was obtained.                                        #
#                                                                            #
##############################################################################
                                             
data_global
_audit_creation_method     'form.cif (version 2.0)'
_journal_data_validation_number     ?
_journal_date_recd_electronic     2010-03-22
_journal_date_accepted     2010-04-23
_journal_name_full     'Acta Crystallographica, Section E'
_journal_year     2010
_journal_volume     66
_journal_issue      5
_journal_page_first     o1200
_journal_page_last     o1201
_journal_paper_category     QO
_journal_coeditor_code     CI5065
_publ_contact_author_name     'Prof. Fun, Hoong-Kun'
_publ_contact_author_address
;
      X-ray Crystallography Unit
      School of Physics
      Universiti Sains Malaysia
      11800 USM, Penang
      MALAYSIA
;
_publ_contact_author_email     'hkfun@usm.my'
_publ_contact_author_fax     '604 6579150'
_publ_contact_author_phone     '604 6533652'
_publ_section_title
;\
2-[(1<i>Z</i>)-(9-Ethyl-9<i>H</i>-carbazol-3-yl)methyleneamino]-4,5,6,7-\
tetrahydro-1-benzothiophene-3-carbonitrile--benzene (2/1)
;
loop_
    _publ_author_name
    _publ_author_footnote
    _publ_author_address
    'Hoong-Kun Fun'
;
      Thomson Reuters ResearcherID: A-3561-2009.
;
;     X-ray Crystallography Unit
      School of Physics
      Universiti Sains Malaysia
      11800 USM, Penang
      Malaysia
;
    'Jia Hao Goh'
;
      Thomson Reuters ResearcherID: C-7576-2009.
;
;
      X-ray Crystallography Unit
      School of Physics
      Universiti Sains Malaysia
      11800 USM, Penang
      Malaysia
;
    'Abdullah M. Asiri'
;
On secondment from: The Center of Excellence for Advanced Materials Research,
King Abdulaziz University,
Jeddah,
Saudi Arabia.
;
;
      Department of Chemistry
      Faculty of Science
      King Abdulaziz University
      Jeddah
      Saudi Arabia
;
    'Salman A. Khan' ?
;
      Department of Chemistry
      Faculty of Science
      King Abdulaziz University
      Jeddah
      Saudi Arabia
;
    'Khalid A. Khan' ?
;
      Department of Chemistry
      Faculty of Science
      King Abdulaziz University
      Jeddah
      Saudi Arabia
;
data_I
_audit_creation_method     SHELXL-97
_chemical_name_systematic
;
2-[(1<i>Z</i>)-(9-Ethyl-9<i>H</i>-carbazol-3-yl)methyleneamino]-4,5,6,7-
tetrahydro-1-benzothiophene-3-carbonitrile--benzene (2/1)
;
_chemical_name_common     ?
_chemical_formula_moiety     '2(C24 H21 N3 S), C6 H6'
_chemical_formula_sum     'C54 H48 N6 S2'
_chemical_formula_iupac     '2C24 H21 N3 S, C6 H6'
_chemical_formula_weight     845.10
_chemical_melting_point     ?
_symmetry_cell_setting     Triclinic
_symmetry_space_group_name_H-M     'P -1'
_symmetry_space_group_name_Hall     '-P 1'
loop_
    _symmetry_equiv_pos_as_xyz
    'x, y, z'
    '-x, -y, -z'
_cell_length_a     11.48160(10)
_cell_length_b     13.7322(2)
_cell_length_c     14.8358(2)
_cell_angle_alpha     81.8410(10)
_cell_angle_beta     77.0830(10)
_cell_angle_gamma     83.8640(10)
_cell_volume     2250.00(5)
_cell_formula_units_Z     2
_cell_measurement_reflns_used     6974
_cell_measurement_theta_min     2.36
_cell_measurement_theta_max     21.16
_cell_measurement_temperature     293(2)
_exptl_crystal_description     Plate
_exptl_crystal_colour     yellow
_exptl_crystal_size_max     0.448
_exptl_crystal_size_mid     0.154
_exptl_crystal_size_min     0.07
_exptl_crystal_density_diffrn     1.247
_exptl_crystal_density_meas     ?
_exptl_crystal_density_method     'not measured'
_exptl_crystal_F_000     892
_exptl_absorpt_coefficient_mu     0.163
_exptl_absorpt_correction_type     multi-scan
_exptl_absorpt_process_details     '(<i>SADABS</i>; Bruker, 2009)'
_exptl_absorpt_correction_T_min     0.9306
_exptl_absorpt_correction_T_max     0.9887
_exptl_special_details     ?
_diffrn_ambient_temperature     293(2)
_diffrn_radiation_type     MoK\a
_diffrn_radiation_wavelength     0.71073
_diffrn_radiation_source     'fine-focus sealed tube'
_diffrn_radiation_monochromator     graphite
_diffrn_measurement_device_type
;
Bruker SMART APEXII CCD area-detector diffractometer
;
_diffrn_measurement_method     '\f and \w scans'
_diffrn_detector_area_resol_mean     ?
_diffrn_reflns_number     48693
_diffrn_reflns_av_R_equivalents     0.0484
_diffrn_reflns_av_sigmaI/netI     0.0627
_diffrn_reflns_theta_min     1.83
_diffrn_reflns_theta_max     30.08
_diffrn_reflns_theta_full     30.08
_diffrn_measured_fraction_theta_max     0.994
_diffrn_measured_fraction_theta_full     0.994
_diffrn_reflns_limit_h_min     -16
_diffrn_reflns_limit_h_max     16
_diffrn_reflns_limit_k_min     -19
_diffrn_reflns_limit_k_max     19
_diffrn_reflns_limit_l_min     -20
_diffrn_reflns_limit_l_max     20
_diffrn_standards_number     0
_diffrn_standards_interval_count     .
_diffrn_standards_interval_time     .
_diffrn_standards_decay_%     ?
_refine_special_details
;
 Refinement of F^2^ against ALL reflections.  The weighted R-factor wR and
 goodness of fit S are based on F^2^, conventional R-factors R are based
 on F, with F set to zero for negative F^2^. The threshold expression of
 F^2^ > 2sigma(F^2^) is used only for calculating R-factors(gt) etc. and is
 not relevant to the choice of reflections for refinement.  R-factors based
 on F^2^ are statistically about twice as large as those based on F, and R-
 factors based on ALL data will be even larger.
;
_reflns_number_total     13169
_reflns_number_gt     6227
_reflns_threshold_expression     I>2\s(I)
_refine_ls_structure_factor_coef     Fsqd
_refine_ls_matrix_type     full
_refine_ls_R_factor_all     0.1556
_refine_ls_R_factor_gt     0.0700
_refine_ls_wR_factor_gt     0.1339
_refine_ls_wR_factor_ref     0.1670
_refine_ls_goodness_of_fit_ref     1.009
_refine_ls_restrained_S_all     1.053
_refine_ls_number_reflns     13169
_refine_ls_number_parameters     580
_refine_ls_number_restraints     63
_refine_ls_hydrogen_treatment     constr
_refine_ls_weighting_scheme     calc
_refine_ls_weighting_details
         'calc w=1/[\s^2^(Fo^2^)+(0.0574P)^2^+0.4624P] where P=(Fo^2^+2Fc^2^)/3'
_atom_sites_solution_hydrogens     geom
_atom_sites_solution_primary     direct
_atom_sites_solution_secondary     difmap
_refine_ls_shift/su_max     0.001
_refine_ls_shift/su_mean     0.000
_refine_diff_density_max     0.306
_refine_diff_density_min     -0.204
_refine_ls_extinction_method     none
_refine_ls_extinction_coef     ?
loop_
    _atom_type_symbol
    _atom_type_description
    _atom_type_scat_dispersion_real
    _atom_type_scat_dispersion_imag
    _atom_type_scat_source
    'C' 'C' 0.0033 0.0016
                         'International Tables Vol C Tables 4.2.6.8 and 6.1.1.4'
    'H' 'H' 0.0000 0.0000
                         'International Tables Vol C Tables 4.2.6.8 and 6.1.1.4'
    'N' 'N' 0.0061 0.0033
                         'International Tables Vol C Tables 4.2.6.8 and 6.1.1.4'
    'S' 'S' 0.1246 0.1234
                         'International Tables Vol C Tables 4.2.6.8 and 6.1.1.4'
_computing_data_collection     'APEX2 (Bruker, 2009)'
_computing_cell_refinement     'SAINT (Bruker, 2009)'
_computing_data_reduction     'SAINT (Bruker, 2009)'
_computing_structure_solution     'SHELXTL (Sheldrick, 2008)'
_computing_structure_refinement     'SHELXTL (Sheldrick, 2008)'
_computing_molecular_graphics     'SHELXTL (Sheldrick, 2008)'
_computing_publication_material
                             'SHELXTL (Sheldrick, 2008) and PLATON (Spek, 2009)'
loop_
    _atom_site_type_symbol
    _atom_site_label
    _atom_site_fract_x
    _atom_site_fract_y
    _atom_site_fract_z
    _atom_site_U_iso_or_equiv
    _atom_site_adp_type
    _atom_site_calc_flag
    _atom_site_refinement_flags
    _atom_site_occupancy
    _atom_site_disorder_assembly
    _atom_site_disorder_group
    S S1A -0.28193(6) 0.58795(5) 0.14257(5) 0.0645(2) Uani d . 1 . .
    N N1A 0.35074(17) 0.81675(13) -0.21845(13) 0.0532(5) Uani d . 1 . .
    N N2A -0.03256(16) 0.58008(14) 0.08737(14) 0.0554(5) Uani d . 1 . .
    N N3A 0.0583(2) 0.3886(2) 0.2688(2) 0.0964(8) Uani d . 1 . .
    C C1A 0.4457(2) 0.75882(16) -0.18956(15) 0.0496(5) Uani d . 1 . .
    C C2A 0.5683(2) 0.76344(19) -0.22354(18) 0.0622(7) Uani d . 1 . .
    H H2A 0.5983 0.8120 -0.2709 0.075 Uiso calc R 1 . .
    C C3A 0.6437(2) 0.6938(2) -0.1847(2) 0.0693(7) Uani d . 1 . .
    H H3A 0.7259 0.6942 -0.2075 0.083 Uiso calc R 1 . .
    C C4A 0.6002(2) 0.6226(2) -0.1121(2) 0.0718(7) Uani d . 1 . .
    H H4A 0.6537 0.5773 -0.0864 0.086 Uiso calc R 1 . .
    C C5A 0.4785(2) 0.61827(18) -0.07770(18) 0.0630(7) Uani d . 1 . .
    H H5A 0.4497 0.5709 -0.0287 0.076 Uiso calc R 1 . .
    C C6A 0.39982(19) 0.68584(16) -0.11748(15) 0.0481(5) Uani d . 1 . .
    C C7A 0.27086(19) 0.69989(15) -0.10253(14) 0.0452(5) Uani d . 1 . .
    C C8A 0.17748(19) 0.65416(16) -0.04151(15) 0.0492(5) Uani d . 1 . .
    H H8A 0.1932 0.6022 0.0027 0.059 Uiso calc R 1 . .
    C C9A 0.0596(2) 0.68660(16) -0.04674(15) 0.0504(5) Uani d . 1 . .
    C C10A 0.0376(2) 0.76495(18) -0.11427(17) 0.0603(6) Uani d . 1 . .
    H H10A -0.0413 0.7849 -0.1182 0.072 Uiso calc R 1 . .
    C C11A 0.1282(2) 0.81317(17) -0.17470(16) 0.0573(6) Uani d . 1 . .
    H H11A 0.1119 0.8654 -0.2185 0.069 Uiso calc R 1 . .
    C C12A 0.2451(2) 0.78087(16) -0.16790(15) 0.0478(5) Uani d . 1 . .
    C C13A -0.0413(2) 0.64287(17) 0.01630(17) 0.0559(6) Uani d . 1 . .
    H H13A -0.1173 0.6615 0.0045 0.067 Uiso calc R 1 . .
    C C14A -0.13382(19) 0.54642(16) 0.14786(16) 0.0514(6) Uani d . 1 . .
    C C15A -0.13252(19) 0.47652(16) 0.22303(16) 0.0488(5) Uani d . 1 . .
    C C16A -0.2488(2) 0.45626(16) 0.27752(15) 0.0486(5) Uani d . 1 . .
    C C17A -0.2730(2) 0.3862(2) 0.36522(18) 0.0672(7) Uani d . 1 . .
    H H17A -0.2154 0.3924 0.4025 0.081 Uiso calc R 1 . .
    H H17B -0.2633 0.3191 0.3498 0.081 Uiso calc R 1 . .
    C C18A -0.3980(3) 0.4065(2) 0.4210(2) 0.0870(9) Uani d . 1 . .
    H H18A -0.4179 0.3506 0.4679 0.104 Uiso calc R 1 . .
    H H18B -0.3997 0.4637 0.4529 0.104 Uiso calc R 1 . .
    C C19A -0.4892(3) 0.4243(3) 0.3640(2) 0.0874(9) Uani d . 1 . .
    H H19A -0.5669 0.4367 0.4044 0.105 Uiso calc R 1 . .
    H H19B -0.4917 0.3650 0.3361 0.105 Uiso calc R 1 . .
    C C20A -0.4682(2) 0.5109(2) 0.28643(19) 0.0695(7) Uani d . 1 . .
    H H20A -0.5132 0.5049 0.2396 0.083 Uiso calc R 1 . .
    H H20B -0.4961 0.5725 0.3120 0.083 Uiso calc R 1 . .
    C C21A -0.3371(2) 0.51130(17) 0.24260(16) 0.0534(6) Uani d . 1 . .
    C C22A 0.3612(2) 0.90256(18) -0.28954(17) 0.0651(7) Uani d . 1 . .
    H H22A 0.4326 0.9343 -0.2893 0.078 Uiso calc R 1 . .
    H H22B 0.2926 0.9494 -0.2737 0.078 Uiso calc R 1 . .
    C C23A 0.3678(3) 0.8773(2) -0.38548(18) 0.0853(9) Uani d . 1 . .
    H H23A 0.3759 0.9362 -0.4291 0.128 Uiso calc R 1 . .
    H H23B 0.2959 0.8483 -0.3870 0.128 Uiso calc R 1 . .
    H H23C 0.4357 0.8313 -0.4019 0.128 Uiso calc R 1 . .
    C C24A -0.0248(2) 0.42838(19) 0.24646(18) 0.0624(7) Uani d . 1 . .
    S S1B 0.38291(6) 0.72056(5) 0.14806(5) 0.0707(2) Uani d . 1 . .
    N N1B 0.91999(18) 1.09596(14) -0.17385(13) 0.0557(5) Uani d . 1 . .
    N N2B 0.50847(18) 0.88652(15) 0.13816(13) 0.0599(5) Uani d . 1 . .
    N N3B 0.3760(2) 0.9764(2) 0.36567(18) 0.0917(8) Uani d . 1 . .
    C C1B 0.9522(2) 1.04208(17) -0.24963(16) 0.0530(6) Uani d . 1 . .
    C C2B 1.0415(2) 1.05656(19) -0.32907(17) 0.0618(7) Uani d . 1 . .
    H H2B 1.0898 1.1089 -0.3387 0.074 Uiso calc R 1 . .
    C C3B 1.0561(2) 0.9905(2) -0.39332(18) 0.0706(7) Uani d . 1 . .
    H H3B 1.1156 0.9984 -0.4472 0.085 Uiso calc R 1 . .
    C C4B 0.9841(2) 0.9125(2) -0.37945(17) 0.0703(7) Uani d . 1 . .
    H H4B 0.9961 0.8692 -0.4241 0.084 Uiso calc R 1 . .
    C C5B 0.8949(2) 0.8980(2) -0.30040(16) 0.0605(6) Uani d . 1 . .
    H H5B 0.8467 0.8457 -0.2917 0.073 Uiso calc R 1 . .
    C C6B 0.87815(19) 0.96298(17) -0.23398(15) 0.0493(5) Uani d . 1 . .
    C C7B 0.79972(19) 0.96862(16) -0.14364(15) 0.0482(5) Uani d . 1 . .
    C C8B 0.7109(2) 0.91230(17) -0.08940(15) 0.0529(6) Uani d . 1 . .
    H H8B 0.6898 0.8582 -0.1118 0.063 Uiso calc R 1 . .
    C C9B 0.6528(2) 0.93600(17) -0.00138(16) 0.0535(6) Uani d . 1 . .
    C C10B 0.6838(2) 1.01967(18) 0.03051(16) 0.0593(6) Uani d . 1 . .
    H H10B 0.6439 1.0362 0.0888 0.071 Uiso calc R 1 . .
    C C11B 0.7708(2) 1.07744(18) -0.02177(17) 0.0594(6) Uani d . 1 . .
    H H11B 0.7902 1.1324 0.0003 0.071 Uiso calc R 1 . .
    C C12B 0.8295(2) 1.05139(17) -0.10915(16) 0.0517(6) Uani d . 1 . .
    C C13B 0.5630(2) 0.87384(19) 0.05443(17) 0.0596(6) Uani d . 1 . .
    H H13B 0.5435 0.8217 0.0284 0.071 Uiso calc R 1 . .
    C C14B 0.4238(2) 0.82359(18) 0.18658(16) 0.0574(6) Uani d . 1 . .
    C C15B 0.3571(2) 0.83434(19) 0.27491(16) 0.0574(6) Uani d . 1 . .
    C C16B 0.2759(2) 0.7603(2) 0.31164(17) 0.0590(6) Uani d . 1 A .
    C C17B 0.1949(2) 0.7533(2) 0.40691(18) 0.0787(8) Uani d D 1 . .
    H H17C 0.2435 0.7324 0.4529 0.094 Uiso calc PR 0.580(10) A 1
    H H17D 0.1577 0.8186 0.4178 0.094 Uiso calc PR 0.580(10) A 1
    H H17E 0.1262 0.8000 0.4088 0.094 Uiso d PR 0.420(10) A 2
    H H17F 0.2372 0.7640 0.4532 0.094 Uiso d PR 0.420(10) A 2
    C C18B 0.1000(5) 0.6851(5) 0.4213(6) 0.094(3) Uani d PD 0.580(10) A 1
    H H18C 0.0360 0.7143 0.3907 0.113 Uiso calc PR 0.580(10) A 1
    H H18D 0.0667 0.6690 0.4872 0.113 Uiso calc PR 0.580(10) A 1
    C C19B 0.1608(7) 0.5936(5) 0.3786(4) 0.097(3) Uani d PD 0.580(10) A 1
    H H19C 0.1046 0.5428 0.3946 0.117 Uiso calc PR 0.580(10) A 1
    H H19D 0.2281 0.5699 0.4074 0.117 Uiso calc PR 0.580(10) A 1
    C C18X 0.1499(9) 0.6467(6) 0.4240(7) 0.082(3) Uani d PDU 0.420(10) A 2
    H H18E 0.2161 0.6012 0.4376 0.098 Uiso calc PR 0.420(10) A 2
    H H18F 0.0876 0.6437 0.4803 0.098 Uiso calc PR 0.420(10) A 2
    C C19X 0.1007(7) 0.6051(8) 0.3504(5) 0.085(3) Uani d PD 0.420(10) A 2
    H H19E 0.0767 0.5387 0.3719 0.102 Uiso calc PR 0.420(10) A 2
    H H19F 0.0332 0.6468 0.3338 0.102 Uiso calc PR 0.420(10) A 2
    C C20B 0.2076(3) 0.6061(2) 0.2700(2) 0.0834(9) Uani d D 1 . .
    H H20C 0.2568 0.5479 0.2500 0.100 Uiso calc PR 0.580(10) A 1
    H H20D 0.1414 0.6179 0.2381 0.100 Uiso calc PR 0.580(10) A 1
    H H20E 0.2600 0.5483 0.2810 0.100 Uiso d PR 0.420(10) A 2
    H H20F 0.1822 0.6014 0.2135 0.100 Uiso d PR 0.420(10) A 2
    C C21B 0.2802(2) 0.6939(2) 0.25154(19) 0.0662(7) Uani d . 1 A .
    C C22B 0.9866(2) 1.17511(18) -0.1602(2) 0.0675(7) Uani d . 1 . .
    H H22C 0.9346 1.2166 -0.1176 0.081 Uiso calc R 1 . .
    H H22D 1.0111 1.2156 -0.2193 0.081 Uiso calc R 1 . .
    C C23B 1.0961(3) 1.1365(2) -0.1218(2) 0.0892(9) Uani d . 1 . .
    H H23D 1.1388 1.1909 -0.1160 0.134 Uiso calc R 1 . .
    H H23E 1.1473 1.0946 -0.1633 0.134 Uiso calc R 1 . .
    H H23F 1.0720 1.0995 -0.0617 0.134 Uiso calc R 1 . .
    C C24B 0.3697(2) 0.9139(2) 0.32369(18) 0.0665(7) Uani d . 1 . .
    C C25 0.3449(4) 0.1706(3) 0.5697(4) 0.1256(15) Uani d DU 1 . .
    H H25A 0.3955 0.1138 0.5770 0.151 Uiso calc R 1 . .
    C C26 0.3230(4) 0.2345(4) 0.6346(3) 0.1390(16) Uani d DU 1 . .
    H H26A 0.3558 0.2215 0.6874 0.167 Uiso calc R 1 . .
    C C27 0.2512(5) 0.3183(4) 0.6194(4) 0.1336(17) Uani d DU 1 . .
    H H27A 0.2339 0.3622 0.6638 0.160 Uiso calc R 1 . .
    C C28 0.2037(4) 0.3403(3) 0.5419(4) 0.1294(17) Uani d DU 1 . .
    H H28A 0.1579 0.3994 0.5324 0.155 Uiso calc R 1 . .
    C C29 0.2247(4) 0.2739(4) 0.4784(3) 0.1280(15) Uani d DU 1 . .
    H H29A 0.1923 0.2866 0.4255 0.154 Uiso calc R 1 . .
    C C30 0.2938(4) 0.1888(4) 0.4942(3) 0.1156(14) Uani d DU 1 . .
    H H30A 0.3062 0.1423 0.4525 0.139 Uiso calc R 1 . .
loop_
    _atom_site_aniso_label
    _atom_site_aniso_U_11
    _atom_site_aniso_U_22
    _atom_site_aniso_U_33
    _atom_site_aniso_U_12
    _atom_site_aniso_U_13
    _atom_site_aniso_U_23
    S1A 0.0501(4) 0.0724(4) 0.0636(4) 0.0010(3) -0.0070(3) 0.0043(3)
    N1A 0.0549(12) 0.0531(11) 0.0460(11) -0.0064(9) -0.0053(9) 0.0061(9)
    N2A 0.0508(11) 0.0565(12) 0.0528(12) -0.0063(9) 0.0015(9) -0.0040(10)
    N3A 0.0632(16) 0.099(2) 0.122(2) 0.0068(14) -0.0265(16) 0.0024(17)
    C1A 0.0507(13) 0.0514(13) 0.0442(13) -0.0043(10) -0.0036(11) -0.0068(10)
    C2A 0.0581(15) 0.0664(16) 0.0602(16) -0.0146(13) -0.0042(13) -0.0071(13)
    C3A 0.0501(14) 0.0766(18) 0.0796(19) -0.0084(13) -0.0039(14) -0.0170(16)
    C4A 0.0542(16) 0.0708(18) 0.087(2) 0.0061(13) -0.0172(15) -0.0039(16)
    C5A 0.0568(15) 0.0598(15) 0.0654(17) 0.0018(12) -0.0084(13) 0.0039(13)
    C6A 0.0492(13) 0.0477(12) 0.0443(13) 0.0010(10) -0.0049(10) -0.0069(10)
    C7A 0.0499(12) 0.0441(12) 0.0388(12) 0.0029(9) -0.0065(10) -0.0051(10)
    C8A 0.0545(14) 0.0456(12) 0.0413(12) 0.0009(10) -0.0029(11) 0.0001(10)
    C9A 0.0498(13) 0.0515(13) 0.0450(13) 0.0009(10) -0.0031(11) -0.0046(11)
    C10A 0.0498(14) 0.0666(16) 0.0590(15) 0.0027(12) -0.0087(12) 0.0003(13)
    C11A 0.0585(15) 0.0568(14) 0.0507(14) 0.0035(12) -0.0111(12) 0.0068(11)
    C12A 0.0520(13) 0.0479(12) 0.0393(12) -0.0008(10) -0.0035(10) -0.0026(10)
    C13A 0.0476(13) 0.0606(15) 0.0560(15) -0.0020(11) -0.0038(12) -0.0082(12)
    C14A 0.0460(12) 0.0533(13) 0.0516(14) -0.0049(10) -0.0014(11) -0.0090(11)
    C15A 0.0439(12) 0.0499(13) 0.0516(14) -0.0021(10) -0.0063(11) -0.0094(11)
    C16A 0.0480(13) 0.0509(13) 0.0454(13) -0.0054(10) -0.0038(11) -0.0092(10)
    C17A 0.0643(16) 0.0699(17) 0.0602(16) -0.0107(13) -0.0016(13) 0.0018(13)
    C18A 0.0717(19) 0.101(2) 0.073(2) -0.0109(16) 0.0082(17) 0.0050(17)
    C19A 0.0588(17) 0.122(3) 0.075(2) -0.0309(17) 0.0083(16) -0.0096(19)
    C20A 0.0441(13) 0.0883(19) 0.0717(18) -0.0063(13) 0.0000(13) -0.0132(15)
    C21A 0.0463(13) 0.0589(14) 0.0524(14) -0.0078(11) -0.0023(11) -0.0086(11)
    C22A 0.0695(17) 0.0569(15) 0.0603(16) -0.0095(12) -0.0058(13) 0.0121(12)
    C23A 0.111(2) 0.0760(19) 0.0556(17) -0.0056(17) -0.0047(16) 0.0147(14)
    C24A 0.0514(15) 0.0620(16) 0.0688(17) -0.0038(12) -0.0055(13) -0.0031(13)
    S1B 0.0759(5) 0.0701(4) 0.0595(4) -0.0001(3) -0.0028(4) -0.0085(3)
    N1B 0.0635(12) 0.0509(11) 0.0520(12) -0.0042(9) -0.0134(10) -0.0024(9)
    N2B 0.0579(12) 0.0684(13) 0.0458(12) 0.0043(10) -0.0037(10) -0.0002(10)
    N3B 0.0908(19) 0.112(2) 0.0738(17) -0.0163(16) -0.0070(14) -0.0249(16)
    C1B 0.0545(14) 0.0568(14) 0.0454(13) 0.0036(11) -0.0163(11) 0.0045(11)
    C2B 0.0590(15) 0.0697(16) 0.0511(15) -0.0039(12) -0.0111(12) 0.0101(13)
    C3B 0.0669(17) 0.094(2) 0.0426(14) -0.0024(15) -0.0040(13) 0.0057(14)
    C4B 0.0740(18) 0.092(2) 0.0437(14) 0.0003(16) -0.0083(13) -0.0153(14)
    C5B 0.0610(15) 0.0772(17) 0.0442(14) -0.0056(13) -0.0104(12) -0.0112(12)
    C6B 0.0484(13) 0.0581(14) 0.0404(12) 0.0040(11) -0.0133(10) -0.0025(11)
    C7B 0.0492(13) 0.0524(13) 0.0423(12) 0.0044(10) -0.0125(11) -0.0048(10)
    C8B 0.0549(14) 0.0572(14) 0.0464(13) -0.0001(11) -0.0112(11) -0.0079(11)
    C9B 0.0531(14) 0.0599(14) 0.0447(13) 0.0050(11) -0.0098(11) -0.0045(11)
    C10B 0.0674(16) 0.0650(16) 0.0416(13) 0.0082(13) -0.0078(12) -0.0099(12)
    C11B 0.0715(17) 0.0567(15) 0.0525(15) 0.0037(12) -0.0169(13) -0.0154(12)
    C12B 0.0573(14) 0.0513(13) 0.0450(13) 0.0049(11) -0.0164(11) 0.0014(11)
    C13B 0.0575(15) 0.0661(16) 0.0517(15) 0.0030(12) -0.0097(12) -0.0045(12)
    C14B 0.0547(14) 0.0641(15) 0.0488(14) 0.0056(12) -0.0101(12) 0.0002(12)
    C15B 0.0531(14) 0.0705(16) 0.0451(14) 0.0077(12) -0.0115(12) -0.0023(12)
    C16B 0.0460(13) 0.0734(17) 0.0496(14) 0.0070(12) -0.0062(11) 0.0039(13)
    C17B 0.0623(17) 0.102(2) 0.0585(17) 0.0043(16) -0.0010(14) 0.0067(16)
    C18B 0.040(3) 0.157(7) 0.080(4) -0.020(4) -0.004(3) -0.003(4)
    C19B 0.061(4) 0.065(4) 0.149(8) -0.018(4) 0.002(5) 0.016(4)
    C18X 0.038(5) 0.145(8) 0.059(5) -0.020(5) -0.002(4) -0.004(5)
    C19X 0.051(5) 0.101(6) 0.097(7) -0.013(5) 0.005(5) -0.016(5)
    C20B 0.078(2) 0.076(2) 0.089(2) -0.0112(15) -0.0121(17) 0.0067(17)
    C21B 0.0565(15) 0.0678(17) 0.0664(17) 0.0037(13) -0.0087(13) 0.0050(14)
    C22B 0.0768(18) 0.0512(15) 0.0759(18) -0.0068(13) -0.0204(15) -0.0041(13)
    C23B 0.081(2) 0.086(2) 0.111(3) 0.0008(16) -0.0391(19) -0.0243(19)
    C24B 0.0595(16) 0.087(2) 0.0484(15) -0.0008(14) -0.0069(13) -0.0038(15)
    C25 0.096(3) 0.097(3) 0.156(4) -0.003(2) 0.014(3) 0.009(3)
    C26 0.114(3) 0.178(5) 0.132(4) -0.042(3) -0.026(3) -0.022(4)
    C27 0.128(4) 0.118(4) 0.162(4) -0.040(3) 0.005(3) -0.079(3)
    C28 0.080(3) 0.086(3) 0.196(5) -0.003(2) 0.011(3) 0.008(3)
    C29 0.093(3) 0.183(5) 0.098(3) -0.044(3) -0.005(2) 0.017(3)
    C30 0.119(3) 0.121(3) 0.098(3) -0.038(3) 0.032(2) -0.051(3)
_geom_special_details
;
 All esds (except the esd in the dihedral angle between two l.s. planes)
 are estimated using the full covariance matrix.  The cell esds are taken
 into account individually in the estimation of esds in distances, angles
 and torsion angles; correlations between esds in cell parameters are only
 used when they are defined by crystal symmetry.  An approximate (isotropic)
 treatment of cell esds is used for estimating esds involving l.s. planes.
;
loop_
    _geom_bond_atom_site_label_1
    _geom_bond_atom_site_label_2
    _geom_bond_site_symmetry_2
    _geom_bond_distance
    _geom_bond_publ_flag
    S1A C21A . 1.729(2) ?
    S1A C14A . 1.750(2) ?
    N1A C12A . 1.376(3) ?
    N1A C1A . 1.390(3) ?
    N1A C22A . 1.462(3) ?
    N2A C13A . 1.279(3) ?
    N2A C14A . 1.379(3) ?
    N3A C24A . 1.139(3) ?
    C1A C2A . 1.390(3) ?
    C1A C6A . 1.408(3) ?
    C2A C3A . 1.373(4) ?
    C2A H2A . 0.93 ?
    C3A C4A . 1.388(4) ?
    C3A H3A . 0.93 ?
    C4A C5A . 1.381(3) ?
    C4A H4A . 0.93 ?
    C5A C6A . 1.389(3) ?
    C5A H5A . 0.93 ?
    C6A C7A . 1.443(3) ?
    C7A C8A . 1.383(3) ?
    C7A C12A . 1.420(3) ?
    C8A C9A . 1.394(3) ?
    C8A H8A . 0.93 ?
    C9A C10A . 1.405(3) ?
    C9A C13A . 1.444(3) ?
    C10A C11A . 1.374(3) ?
    C10A H10A . 0.93 ?
    C11A C12A . 1.388(3) ?
    C11A H11A . 0.93 ?
    C13A H13A . 0.93 ?
    C14A C15A . 1.366(3) ?
    C15A C24A . 1.428(4) ?
    C15A C16A . 1.430(3) ?
    C16A C21A . 1.352(3) ?
    C16A C17A . 1.495(3) ?
    C17A C18A . 1.506(4) ?
    C17A H17A . 0.97 ?
    C17A H17B . 0.97 ?
    C18A C19A . 1.467(4) ?
    C18A H18A . 0.97 ?
    C18A H18B . 0.97 ?
    C19A C20A . 1.531(4) ?
    C19A H19A . 0.97 ?
    C19A H19B . 0.97 ?
    C20A C21A . 1.501(3) ?
    C20A H20A . 0.97 ?
    C20A H20B . 0.97 ?
    C22A C23A . 1.496(4) ?
    C22A H22A . 0.97 ?
    C22A H22B . 0.97 ?
    C23A H23A . 0.96 ?
    C23A H23B . 0.96 ?
    C23A H23C . 0.96 ?
    S1B C21B . 1.734(3) ?
    S1B C14B . 1.743(3) ?
    N1B C12B . 1.378(3) ?
    N1B C1B . 1.393(3) ?
    N1B C22B . 1.455(3) ?
    N2B C13B . 1.287(3) ?
    N2B C14B . 1.378(3) ?
    N3B C24B . 1.146(3) ?
    C1B C2B . 1.385(3) ?
    C1B C6B . 1.412(3) ?
    C2B C3B . 1.379(4) ?
    C2B H2B . 0.93 ?
    C3B C4B . 1.388(4) ?
    C3B H3B . 0.93 ?
    C4B C5B . 1.380(3) ?
    C4B H4B . 0.93 ?
    C5B C6B . 1.390(3) ?
    C5B H5B . 0.93 ?
    C6B C7B . 1.445(3) ?
    C7B C8B . 1.382(3) ?
    C7B C12B . 1.413(3) ?
    C8B C9B . 1.393(3) ?
    C8B H8B . 0.93 ?
    C9B C10B . 1.409(3) ?
    C9B C13B . 1.443(3) ?
    C10B C11B . 1.370(3) ?
    C10B H10B . 0.93 ?
    C11B C12B . 1.398(3) ?
    C11B H11B . 0.93 ?
    C13B H13B . 0.93 ?
    C14B C15B . 1.381(3) ?
    C15B C16B . 1.421(3) ?
    C15B C24B . 1.430(4) ?
    C16B C21B . 1.353(4) ?
    C16B C17B . 1.505(3) ?
    C17B C18B . 1.472(5) ?
    C17B C18X . 1.573(7) ?
    C17B H17C . 0.97 ?
    C17B H17D . 0.97 ?
    C17B H17E . 0.96 ?
    C17B H17F . 0.96 ?
    C18B C19B . 1.520(6) ?
    C18B H18C . 0.97 ?
    C18B H18D . 0.97 ?
    C19B C20B . 1.571(6) ?
    C19B H19C . 0.97 ?
    C19B H19D . 0.97 ?
    C18X C19X . 1.535(7) ?
    C18X H18E . 0.97 ?
    C18X H18F . 0.97 ?
    C19X C20B . 1.508(6) ?
    C19X H19E . 0.97 ?
    C19X H19F . 0.97 ?
    C20B C21B . 1.497(4) ?
    C20B H20C . 0.97 ?
    C20B H20D . 0.97 ?
    C20B H20E . 0.96 ?
    C20B H20F . 0.96 ?
    C22B C23B . 1.510(4) ?
    C22B H22C . 0.97 ?
    C22B H22D . 0.97 ?
    C23B H23D . 0.96 ?
    C23B H23E . 0.96 ?
    C23B H23F . 0.96 ?
    C25 C26 . 1.358(7) ?
    C25 C30 . 1.358(7) ?
    C25 H25A . 0.93 ?
    C26 C27 . 1.364(8) ?
    C26 H26A . 0.93 ?
    C27 C28 . 1.363(8) ?
    C27 H27A . 0.93 ?
    C28 C29 . 1.368(7) ?
    C28 H28A . 0.93 ?
    C29 C30 . 1.363(7) ?
    C29 H29A . 0.93 ?
    C30 H30A . 0.93 ?
loop_
    _geom_angle_atom_site_label_1
    _geom_angle_atom_site_label_2
    _geom_angle_atom_site_label_3
    _geom_angle_site_symmetry_1
    _geom_angle_site_symmetry_3
    _geom_angle
    _geom_angle_publ_flag
    C21A S1A C14A . . 91.75(11) ?
    C12A N1A C1A . . 108.65(18) ?
    C12A N1A C22A . . 125.6(2) ?
    C1A N1A C22A . . 125.74(19) ?
    C13A N2A C14A . . 120.6(2) ?
    N1A C1A C2A . . 129.5(2) ?
    N1A C1A C6A . . 109.02(19) ?
    C2A C1A C6A . . 121.5(2) ?
    C3A C2A C1A . . 117.6(2) ?
    C3A C2A H2A . . 121.2 ?
    C1A C2A H2A . . 121.2 ?
    C2A C3A C4A . . 121.7(2) ?
    C2A C3A H3A . . 119.1 ?
    C4A C3A H3A . . 119.1 ?
    C5A C4A C3A . . 120.8(3) ?
    C5A C4A H4A . . 119.6 ?
    C3A C4A H4A . . 119.6 ?
    C4A C5A C6A . . 118.9(2) ?
    C4A C5A H5A . . 120.6 ?
    C6A C5A H5A . . 120.6 ?
    C5A C6A C1A . . 119.5(2) ?
    C5A C6A C7A . . 133.6(2) ?
    C1A C6A C7A . . 106.86(19) ?
    C8A C7A C12A . . 119.4(2) ?
    C8A C7A C6A . . 134.4(2) ?
    C12A C7A C6A . . 106.16(18) ?
    C7A C8A C9A . . 119.5(2) ?
    C7A C8A H8A . . 120.2 ?
    C9A C8A H8A . . 120.2 ?
    C8A C9A C10A . . 119.5(2) ?
    C8A C9A C13A . . 121.9(2) ?
    C10A C9A C13A . . 118.6(2) ?
    C11A C10A C9A . . 122.5(2) ?
    C11A C10A H10A . . 118.8 ?
    C9A C10A H10A . . 118.8 ?
    C10A C11A C12A . . 117.4(2) ?
    C10A C11A H11A . . 121.3 ?
    C12A C11A H11A . . 121.3 ?
    N1A C12A C11A . . 129.0(2) ?
    N1A C12A C7A . . 109.28(19) ?
    C11A C12A C7A . . 121.7(2) ?
    N2A C13A C9A . . 123.9(2) ?
    N2A C13A H13A . . 118.0 ?
    C9A C13A H13A . . 118.0 ?
    C15A C14A N2A . . 124.4(2) ?
    C15A C14A S1A . . 109.76(16) ?
    N2A C14A S1A . . 125.85(18) ?
    C14A C15A C24A . . 123.3(2) ?
    C14A C15A C16A . . 114.2(2) ?
    C24A C15A C16A . . 122.5(2) ?
    C21A C16A C15A . . 112.0(2) ?
    C21A C16A C17A . . 122.6(2) ?
    C15A C16A C17A . . 125.3(2) ?
    C16A C17A C18A . . 111.3(2) ?
    C16A C17A H17A . . 109.4 ?
    C18A C17A H17A . . 109.4 ?
    C16A C17A H17B . . 109.4 ?
    C18A C17A H17B . . 109.4 ?
    H17A C17A H17B . . 108.0 ?
    C19A C18A C17A . . 113.3(3) ?
    C19A C18A H18A . . 108.9 ?
    C17A C18A H18A . . 108.9 ?
    C19A C18A H18B . . 108.9 ?
    C17A C18A H18B . . 108.9 ?
    H18A C18A H18B . . 107.7 ?
    C18A C19A C20A . . 114.3(2) ?
    C18A C19A H19A . . 108.7 ?
    C20A C19A H19A . . 108.7 ?
    C18A C19A H19B . . 108.7 ?
    C20A C19A H19B . . 108.7 ?
    H19A C19A H19B . . 107.6 ?
    C21A C20A C19A . . 109.7(2) ?
    C21A C20A H20A . . 109.7 ?
    C19A C20A H20A . . 109.7 ?
    C21A C20A H20B . . 109.7 ?
    C19A C20A H20B . . 109.7 ?
    H20A C20A H20B . . 108.2 ?
    C16A C21A C20A . . 124.9(2) ?
    C16A C21A S1A . . 112.23(17) ?
    C20A C21A S1A . . 122.78(19) ?
    N1A C22A C23A . . 113.3(2) ?
    N1A C22A H22A . . 108.9 ?
    C23A C22A H22A . . 108.9 ?
    N1A C22A H22B . . 108.9 ?
    C23A C22A H22B . . 108.9 ?
    H22A C22A H22B . . 107.7 ?
    C22A C23A H23A . . 109.5 ?
    C22A C23A H23B . . 109.5 ?
    H23A C23A H23B . . 109.5 ?
    C22A C23A H23C . . 109.5 ?
    H23A C23A H23C . . 109.5 ?
    H23B C23A H23C . . 109.5 ?
    N3A C24A C15A . . 177.1(3) ?
    C21B S1B C14B . . 91.95(13) ?
    C12B N1B C1B . . 108.69(19) ?
    C12B N1B C22B . . 126.4(2) ?
    C1B N1B C22B . . 124.1(2) ?
    C13B N2B C14B . . 120.0(2) ?
    C2B C1B N1B . . 129.3(2) ?
    C2B C1B C6B . . 121.9(2) ?
    N1B C1B C6B . . 108.8(2) ?
    C3B C2B C1B . . 117.5(2) ?
    C3B C2B H2B . . 121.3 ?
    C1B C2B H2B . . 121.3 ?
    C2B C3B C4B . . 121.5(2) ?
    C2B C3B H3B . . 119.2 ?
    C4B C3B H3B . . 119.2 ?
    C5B C4B C3B . . 121.0(3) ?
    C5B C4B H4B . . 119.5 ?
    C3B C4B H4B . . 119.5 ?
    C4B C5B C6B . . 118.9(2) ?
    C4B C5B H5B . . 120.6 ?
    C6B C5B H5B . . 120.6 ?
    C5B C6B C1B . . 119.1(2) ?
    C5B C6B C7B . . 134.2(2) ?
    C1B C6B C7B . . 106.6(2) ?
    C8B C7B C12B . . 119.1(2) ?
    C8B C7B C6B . . 134.4(2) ?
    C12B C7B C6B . . 106.5(2) ?
    C7B C8B C9B . . 120.4(2) ?
    C7B C8B H8B . . 119.8 ?
    C9B C8B H8B . . 119.8 ?
    C8B C9B C10B . . 119.1(2) ?
    C8B C9B C13B . . 118.9(2) ?
    C10B C9B C13B . . 122.1(2) ?
    C11B C10B C9B . . 122.0(2) ?
    C11B C10B H10B . . 119.0 ?
    C9B C10B H10B . . 119.0 ?
    C10B C11B C12B . . 118.1(2) ?
    C10B C11B H11B . . 121.0 ?
    C12B C11B H11B . . 121.0 ?
    N1B C12B C11B . . 129.4(2) ?
    N1B C12B C7B . . 109.3(2) ?
    C11B C12B C7B . . 121.3(2) ?
    N2B C13B C9B . . 123.7(2) ?
    N2B C13B H13B . . 118.1 ?
    C9B C13B H13B . . 118.1 ?
    N2B C14B C15B . . 123.8(2) ?
    N2B C14B S1B . . 126.62(18) ?
    C15B C14B S1B . . 109.55(19) ?
    C14B C15B C16B . . 114.1(2) ?
    C14B C15B C24B . . 122.1(2) ?
    C16B C15B C24B . . 123.8(2) ?
    C21B C16B C15B . . 112.4(2) ?
    C21B C16B C17B . . 122.7(2) ?
    C15B C16B C17B . . 125.0(3) ?
    C18B C17B C16B . . 114.8(4) ?
    C16B C17B C18X . . 105.1(4) ?
    C18B C17B H17C . . 108.6 ?
    C16B C17B H17C . . 108.6 ?
    C18X C17B H17C . . 88.7 ?
    C18B C17B H17D . . 108.6 ?
    C16B C17B H17D . . 108.6 ?
    C18X C17B H17D . . 134.9 ?
    H17C C17B H17D . . 107.5 ?
    C18B C17B H17E . . 80.2 ?
    C16B C17B H17E . . 111.5 ?
    C18X C17B H17E . . 108.0 ?
    H17C C17B H17E . . 130.0 ?
    C18B C17B H17F . . 125.3 ?
    C16B C17B H17F . . 110.9 ?
    C18X C17B H17F . . 112.0 ?
    H17D C17B H17F . . 82.7 ?
    H17E C17B H17F . . 109.3 ?
    C17B C18B C19B . . 105.3(5) ?
    C17B C18B H18C . . 110.7 ?
    C19B C18B H18C . . 110.7 ?
    C17B C18B H18D . . 110.7 ?
    C19B C18B H18D . . 110.7 ?
    H18C C18B H18D . . 108.8 ?
    C18B C19B C20B . . 116.5(6) ?
    C18B C19B H19C . . 108.2 ?
    C20B C19B H19C . . 108.2 ?
    C18B C19B H19D . . 108.2 ?
    C20B C19B H19D . . 108.2 ?
    H19C C19B H19D . . 107.3 ?
    C19X C18X C17B . . 121.8(7) ?
    C19X C18X H18E . . 106.9 ?
    C17B C18X H18E . . 106.9 ?
    C19X C18X H18F . . 106.9 ?
    C17B C18X H18F . . 106.9 ?
    H18E C18X H18F . . 106.7 ?
    C20B C19X C18X . . 101.7(7) ?
    C20B C19X H19E . . 111.4 ?
    C18X C19X H19E . . 111.4 ?
    C20B C19X H19F . . 111.4 ?
    C18X C19X H19F . . 111.4 ?
    H19E C19X H19F . . 109.3 ?
    C21B C20B C19X . . 116.9(4) ?
    C21B C20B C19B . . 103.9(4) ?
    C21B C20B H20C . . 111.0 ?
    C19X C20B H20C . . 124.8 ?
    C19B C20B H20C . . 111.0 ?
    C21B C20B H20D . . 111.0 ?
    C19X C20B H20D . . 78.1 ?
    C19B C20B H20D . . 111.0 ?
    H20C C20B H20D . . 109.0 ?
    C21B C20B H20E . . 107.9 ?
    C19X C20B H20E . . 108.1 ?
    C19B C20B H20E . . 85.4 ?
    H20D C20B H20E . . 131.9 ?
    C21B C20B H20F . . 106.7 ?
    C19X C20B H20F . . 109.8 ?
    C19B C20B H20F . . 141.1 ?
    H20C C20B H20F . . 79.6 ?
    H20E C20B H20F . . 107.0 ?
    C16B C21B C20B . . 125.5(2) ?
    C16B C21B S1B . . 112.0(2) ?
    C20B C21B S1B . . 122.5(2) ?
    N1B C22B C23B . . 112.2(2) ?
    N1B C22B H22C . . 109.2 ?
    C23B C22B H22C . . 109.2 ?
    N1B C22B H22D . . 109.2 ?
    C23B C22B H22D . . 109.2 ?
    H22C C22B H22D . . 107.9 ?
    C22B C23B H23D . . 109.5 ?
    C22B C23B H23E . . 109.5 ?
    H23D C23B H23E . . 109.5 ?
    C22B C23B H23F . . 109.5 ?
    H23D C23B H23F . . 109.5 ?
    H23E C23B H23F . . 109.5 ?
    N3B C24B C15B . . 177.2(3) ?
    C26 C25 C30 . . 120.7(4) ?
    C26 C25 H25A . . 119.6 ?
    C30 C25 H25A . . 119.6 ?
    C25 C26 C27 . . 117.5(4) ?
    C25 C26 H26A . . 121.3 ?
    C27 C26 H26A . . 121.3 ?
    C28 C27 C26 . . 122.7(4) ?
    C28 C27 H27A . . 118.6 ?
    C26 C27 H27A . . 118.6 ?
    C27 C28 C29 . . 118.8(4) ?
    C27 C28 H28A . . 120.6 ?
    C29 C28 H28A . . 120.6 ?
    C30 C29 C28 . . 118.9(4) ?
    C30 C29 H29A . . 120.6 ?
    C28 C29 H29A . . 120.6 ?
    C25 C30 C29 . . 121.3(4) ?
    C25 C30 H30A . . 119.4 ?
    C29 C30 H30A . . 119.4 ?
loop_
    _geom_torsion_atom_site_label_1
    _geom_torsion_atom_site_label_2
    _geom_torsion_atom_site_label_3
    _geom_torsion_atom_site_label_4
    _geom_torsion_site_symmetry_1
    _geom_torsion_site_symmetry_2
    _geom_torsion_site_symmetry_3
    _geom_torsion_site_symmetry_4
    _geom_torsion
    _geom_torsion_publ_flag
    C12A N1A C1A C2A . . . . 176.3(2) ?
    C22A N1A C1A C2A . . . . -4.7(4) ?
    C12A N1A C1A C6A . . . . -1.4(2) ?
    C22A N1A C1A C6A . . . . 177.6(2) ?
    N1A C1A C2A C3A . . . . -177.1(2) ?
    C6A C1A C2A C3A . . . . 0.4(4) ?
    C1A C2A C3A C4A . . . . -1.8(4) ?
    C2A C3A C4A C5A . . . . 1.4(4) ?
    C3A C4A C5A C6A . . . . 0.6(4) ?
    C4A C5A C6A C1A . . . . -2.0(4) ?
    C4A C5A C6A C7A . . . . 176.8(2) ?
    N1A C1A C6A C5A . . . . 179.5(2) ?
    C2A C1A C6A C5A . . . . 1.6(3) ?
    N1A C1A C6A C7A . . . . 0.4(2) ?
    C2A C1A C6A C7A . . . . -177.5(2) ?
    C5A C6A C7A C8A . . . . 2.7(4) ?
    C1A C6A C7A C8A . . . . -178.4(2) ?
    C5A C6A C7A C12A . . . . -178.2(3) ?
    C1A C6A C7A C12A . . . . 0.7(2) ?
    C12A C7A C8A C9A . . . . 1.7(3) ?
    C6A C7A C8A C9A . . . . -179.3(2) ?
    C7A C8A C9A C10A . . . . 0.3(3) ?
    C7A C8A C9A C13A . . . . -178.8(2) ?
    C8A C9A C10A C11A . . . . -1.6(4) ?
    C13A C9A C10A C11A . . . . 177.5(2) ?
    C9A C10A C11A C12A . . . . 0.8(4) ?
    C1A N1A C12A C11A . . . . -177.9(2) ?
    C22A N1A C12A C11A . . . . 3.1(4) ?
    C1A N1A C12A C7A . . . . 1.9(2) ?
    C22A N1A C12A C7A . . . . -177.1(2) ?
    C10A C11A C12A N1A . . . . -179.0(2) ?
    C10A C11A C12A C7A . . . . 1.3(3) ?
    C8A C7A C12A N1A . . . . 177.68(19) ?
    C6A C7A C12A N1A . . . . -1.6(2) ?
    C8A C7A C12A C11A . . . . -2.5(3) ?
    C6A C7A C12A C11A . . . . 178.2(2) ?
    C14A N2A C13A C9A . . . . 175.7(2) ?
    C8A C9A C13A N2A . . . . 8.2(4) ?
    C10A C9A C13A N2A . . . . -170.9(2) ?
    C13A N2A C14A C15A . . . . 177.1(2) ?
    C13A N2A C14A S1A . . . . -4.6(3) ?
    C21A S1A C14A C15A . . . . 0.84(18) ?
    C21A S1A C14A N2A . . . . -177.6(2) ?
    N2A C14A C15A C24A . . . . -1.4(4) ?
    S1A C14A C15A C24A . . . . -179.89(19) ?
    N2A C14A C15A C16A . . . . 177.8(2) ?
    S1A C14A C15A C16A . . . . -0.7(2) ?
    C14A C15A C16A C21A . . . . 0.1(3) ?
    C24A C15A C16A C21A . . . . 179.3(2) ?
    C14A C15A C16A C17A . . . . -177.5(2) ?
    C24A C15A C16A C17A . . . . 1.7(4) ?
    C21A C16A C17A C18A . . . . -16.2(4) ?
    C15A C16A C17A C18A . . . . 161.2(2) ?
    C16A C17A C18A C19A . . . . 44.0(4) ?
    C17A C18A C19A C20A . . . . -58.4(4) ?
    C18A C19A C20A C21A . . . . 39.9(3) ?
    C15A C16A C21A C20A . . . . -176.8(2) ?
    C17A C16A C21A C20A . . . . 0.9(4) ?
    C15A C16A C21A S1A . . . . 0.6(3) ?
    C17A C16A C21A S1A . . . . 178.22(18) ?
    C19A C20A C21A C16A . . . . -11.9(4) ?
    C19A C20A C21A S1A . . . . 171.02(19) ?
    C14A S1A C21A C16A . . . . -0.81(19) ?
    C14A S1A C21A C20A . . . . 176.6(2) ?
    C12A N1A C22A C23A . . . . -90.5(3) ?
    C1A N1A C22A C23A . . . . 90.7(3) ?
    C12B N1B C1B C2B . . . . -177.2(2) ?
    C22B N1B C1B C2B . . . . -6.9(4) ?
    C12B N1B C1B C6B . . . . 1.7(2) ?
    C22B N1B C1B C6B . . . . 171.9(2) ?
    N1B C1B C2B C3B . . . . 178.7(2) ?
    C6B C1B C2B C3B . . . . 0.0(3) ?
    C1B C2B C3B C4B . . . . 0.2(4) ?
    C2B C3B C4B C5B . . . . -0.1(4) ?
    C3B C4B C5B C6B . . . . -0.3(4) ?
    C4B C5B C6B C1B . . . . 0.5(3) ?
    C4B C5B C6B C7B . . . . -176.9(2) ?
    C2B C1B C6B C5B . . . . -0.4(3) ?
    N1B C1B C6B C5B . . . . -179.32(19) ?
    C2B C1B C6B C7B . . . . 177.7(2) ?
    N1B C1B C6B C7B . . . . -1.3(2) ?
    C5B C6B C7B C8B . . . . -0.7(4) ?
    C1B C6B C7B C8B . . . . -178.4(2) ?
    C5B C6B C7B C12B . . . . 178.0(2) ?
    C1B C6B C7B C12B . . . . 0.4(2) ?
    C12B C7B C8B C9B . . . . -0.9(3) ?
    C6B C7B C8B C9B . . . . 177.7(2) ?
    C7B C8B C9B C10B . . . . 1.6(3) ?
    C7B C8B C9B C13B . . . . -178.2(2) ?
    C8B C9B C10B C11B . . . . -1.2(4) ?
    C13B C9B C10B C11B . . . . 178.6(2) ?
    C9B C10B C11B C12B . . . . 0.0(4) ?
    C1B N1B C12B C11B . . . . 178.5(2) ?
    C22B N1B C12B C11B . . . . 8.5(4) ?
    C1B N1B C12B C7B . . . . -1.4(2) ?
    C22B N1B C12B C7B . . . . -171.4(2) ?
    C10B C11B C12B N1B . . . . -179.2(2) ?
    C10B C11B C12B C7B . . . . 0.7(3) ?
    C8B C7B C12B N1B . . . . 179.6(2) ?
    C6B C7B C12B N1B . . . . 0.6(2) ?
    C8B C7B C12B C11B . . . . -0.3(3) ?
    C6B C7B C12B C11B . . . . -179.3(2) ?
    C14B N2B C13B C9B . . . . -180.0(2) ?
    C8B C9B C13B N2B . . . . 176.5(2) ?
    C10B C9B C13B N2B . . . . -3.3(4) ?
    C13B N2B C14B C15B . . . . -177.0(2) ?
    C13B N2B C14B S1B . . . . 2.7(3) ?
    C21B S1B C14B N2B . . . . 179.4(2) ?
    C21B S1B C14B C15B . . . . -0.92(19) ?
    N2B C14B C15B C16B . . . . -179.5(2) ?
    S1B C14B C15B C16B . . . . 0.9(3) ?
    N2B C14B C15B C24B . . . . 0.9(4) ?
    S1B C14B C15B C24B . . . . -178.80(19) ?
    C14B C15B C16B C21B . . . . -0.3(3) ?
    C24B C15B C16B C21B . . . . 179.4(2) ?
    C14B C15B C16B C17B . . . . 178.6(2) ?
    C24B C15B C16B C17B . . . . -1.8(4) ?
    C21B C16B C17B C18B . . . . -14.7(5) ?
    C15B C16B C17B C18B . . . . 166.5(4) ?
    C21B C16B C17B C18X . . . . 13.2(5) ?
    C15B C16B C17B C18X . . . . -165.6(4) ?
    C16B C17B C18B C19B . . . . 43.5(8) ?
    C18X C17B C18B C19B . . . . -31.3(8) ?
    C17B C18B C19B C20B . . . . -66.4(10) ?
    C18B C17B C18X C19X . . . . 66.9(11) ?
    C16B C17B C18X C19X . . . . -48.0(10) ?
    C17B C18X C19X C20B . . . . 61.3(13) ?
    C18X C19X C20B C21B . . . . -40.4(10) ?
    C18X C19X C20B C19B . . . . 32.8(6) ?
    C18B C19B C20B C21B . . . . 50.9(8) ?
    C18B C19B C20B C19X . . . . -67.6(9) ?
    C15B C16B C21B C20B . . . . 178.8(2) ?
    C17B C16B C21B C20B . . . . -0.1(4) ?
    C15B C16B C21B S1B . . . . -0.4(3) ?
    C17B C16B C21B S1B . . . . -179.31(19) ?
    C19X C20B C21B C16B . . . . 16.1(7) ?
    C19B C20B C21B C16B . . . . -16.2(4) ?
    C19X C20B C21B S1B . . . . -164.8(5) ?
    C19B C20B C21B S1B . . . . 162.9(3) ?
    C14B S1B C21B C16B . . . . 0.8(2) ?
    C14B S1B C21B C20B . . . . -178.4(2) ?
    C12B N1B C22B C23B . . . . 89.1(3) ?
    C1B N1B C22B C23B . . . . -79.4(3) ?
    C30 C25 C26 C27 . . . . -2.0(7) ?
    C25 C26 C27 C28 . . . . -1.3(7) ?
    C26 C27 C28 C29 . . . . 2.8(7) ?
    C27 C28 C29 C30 . . . . -1.0(6) ?
    C26 C25 C30 C29 . . . . 3.8(6) ?
    C28 C29 C30 C25 . . . . -2.2(6) ?
loop_
    _geom_hbond_atom_site_label_D
    _geom_hbond_atom_site_label_H
    _geom_hbond_atom_site_label_A
    _geom_hbond_site_symmetry_A
    _geom_hbond_distance_DH
    _geom_hbond_distance_HA
    _geom_hbond_distance_DA
    _geom_hbond_angle_DHA
    _geom_hbond_publ_flag
    C22A H22A N3B 2_675 0.97 2.59 3.487(3) 155 yes
    C11A H11A Cg1 1_455 0.93 2.65 3.499(3) 153 yes
    C11B H11B Cg2 2_675 0.93 2.82 3.725(3) 166 yes
    C27 H27A Cg3 2_566 0.93 2.71 3.625(6) 169 yes
