# Supplementary material for: 2-[(1Z)-(9-Ethyl-9H-carbazol-3-yl)methyl­eneamino]-4,5,6,7-tetra­hydro-1-benzothio­phene-3-carbonitrile–benzene (2/1)
Source: Acta Crystallogr Sect E Struct Rep Online. 2010 Apr 28;66(Pt 5):o1200–1. doi: 10.1107/S1600536810014947 (PMC2979233; doi:10.1107/S1600536810014947)
Supplement: Supplementary file 2 [file e-66-o1200-Isup2.hkl]

# 
# h,k,l, Fc-squared, Fo-squared, sigma(Fo-squared) and status flag 
# 
data_I
_shelx_title ' c12m in P-1 (RT)' 
_shelx_refln_list_code          4 
_shelx_F_calc_maximum      221.52 
_exptl_crystal_F_000       892.00 
_reflns_d_resolution_high  0.7089 
 
loop_ 
 _symmetry_equiv_pos_as_xyz 
 'x, y, z' 
 '-x, -y, -z' 
 
_cell_length_a    11.4816 
_cell_length_b    13.7322 
_cell_length_c    14.8358 
_cell_angle_alpha  81.841 
_cell_angle_beta   77.083 
_cell_angle_gamma  83.864 
 
_shelx_F_squared_multiplier     1.000 
 
loop_ 
 _refln_index_h 
 _refln_index_k 
 _refln_index_l 
 _refln_F_squared_calc 
 _refln_F_squared_meas 
 _refln_F_squared_sigma 
 _refln_observed_status 
   1   0   0      111.90       99.98      3.22 o 
   2   0   0      460.86      504.31      7.82 o 
   3   0   0     6613.62     6321.58     56.09 o 
   4   0   0      101.74      114.94      3.43 o 
   5   0   0        5.92        5.72      1.56 o 
   6   0   0       72.23       78.78      3.76 o 
   7   0   0       58.56       59.34      3.53 o 
   8   0   0      216.05      215.61      6.14 o 
   9   0   0      414.43      411.54     12.66 o 
  10   0   0       27.51       24.83      6.04 o 
  11   0   0       20.90       16.17      5.63 o 
  12   0   0      128.84      157.39     13.68 o 
  13   0   0      113.29      140.09     21.18 o 
  14   0   0        5.80        1.97      5.41 o 
  15   0   0        0.09        5.02      9.12 o 
 -15   1   0        6.54       -0.35      6.44 o 
 -14   1   0        0.78       -5.25      5.44 o 
 -13   1   0        3.57       -5.21      5.21 o 
 -12   1   0        4.91        8.75      5.77 o 
 -11   1   0        1.34       -3.08      4.23 o 
 -10   1   0       95.26       78.36     11.50 o 
  -9   1   0       36.39       17.68      4.46 o 
  -8   1   0      138.55      146.26      7.03 o 
  -7   1   0       45.97       63.43      4.58 o 
  -6   1   0      162.76      179.87      4.77 o 
  -5   1   0      163.04      133.87      4.03 o 
  -4   1   0      648.21      686.64      8.88 o 
  -3   1   0      232.90      219.20      4.70 o 
  -2   1   0     1541.59     1510.68     13.47 o 
  -1   1   0     2637.31     2371.60     69.93 o 
   1   1   0     6489.88     6159.04     59.51 o 
   2   1   0       14.18       12.61      1.34 o 
   3   1   0     6105.35     6120.45     49.72 o 
   4   1   0     6293.14     6487.35     53.73 o 
   5   1   0        1.22        3.67      1.22 o 
   6   1   0      964.85      998.37     13.24 o 
   7   1   0     1522.17     1586.95     18.20 o 
   8   1   0        2.32        1.54      1.92 o 
   9   1   0      576.87      563.35     20.60 o 
  10   1   0      157.93      130.37     10.91 o 
  11   1   0        6.34       13.98      6.46 o 
  12   1   0        2.85        3.48      5.05 o 
  13   1   0        5.11       14.01      6.21 o 
  14   1   0        2.52        2.70      5.35 o 
  15   1   0       24.97        8.61      7.75 o 
 -15   2   0        0.24        0.30      7.05 o 
 -14   2   0        0.43       -1.74      6.19 o 
 -13   2   0       47.70       64.08     10.03 o 
 -12   2   0       10.87       11.57      6.97 o 
 -11   2   0        5.23        1.34      4.80 o 
 -10   2   0        1.69        3.48      5.54 o 
  -9   2   0       16.41       19.36      5.23 o 
  -8   2   0       19.83       18.52      3.71 o 
  -7   2   0       12.76       14.61      2.18 o 
  -6   2   0       13.66       10.39      1.92 o 
  -5   2   0      559.93      501.53      6.70 o 
  -4   2   0      564.91      617.52      7.68 o 
  -3   2   0      299.26      330.84      4.88 o 
  -2   2   0     3276.50     3311.55     33.21 o 
  -1   2   0     2363.54     2230.18     22.85 o 
   0   2   0       40.94       37.04      1.60 o 
   1   2   0     2716.80     2781.54     30.01 o 
   2   2   0       26.82       38.88      2.56 o 
   3   2   0      701.07      735.48      8.22 o 
   4   2   0      798.68      774.28      8.45 o 
   5   2   0     1108.53     1215.21     14.15 o 
   6   2   0     2690.91     3019.60     28.01 o 
   7   2   0       12.65       17.67      2.40 o 
   8   2   0       12.02       12.18      2.39 o 
   9   2   0       41.05       28.99      4.69 o 
  10   2   0        0.05        3.16      3.57 o 
  11   2   0      114.97       94.01      9.98 o 
  12   2   0        0.14       -4.21      4.21 o 
  13   2   0       56.56       51.17     13.03 o 
  14   2   0        0.59        6.46      5.73 o 
  15   2   0        6.82       13.40      6.92 o 
 -15   3   0        1.74        1.02      7.09 o 
 -14   3   0       45.28       38.01     15.22 o 
 -13   3   0       25.31       26.14      8.08 o 
 -12   3   0        1.72       -2.68      5.05 o 
 -11   3   0       75.86       66.62      9.46 o 
 -10   3   0       14.80        6.74      4.86 o 
  -9   3   0      557.45      530.21     16.46 o 
  -8   3   0      116.43      128.49      7.51 o 
  -7   3   0      148.03      133.44      5.39 o 
  -6   3   0      906.29      929.82     10.79 o 
  -5   3   0     2296.01     2364.90     20.62 o 
  -4   3   0     1963.95     1947.13     18.15 o 
  -3   3   0      288.22      321.22      5.80 o 
  -2   3   0      721.87      747.26      9.13 o 
  -1   3   0     3914.77     3780.91     31.89 o 
   0   3   0      774.97      782.69      9.16 o 
   1   3   0      341.50      346.35      4.36 o 
   2   3   0     1737.05     1690.12     20.41 o 
   3   3   0      312.46      327.31      6.09 o 
   4   3   0      723.77      771.41      9.29 o 
   5   3   0        0.06        0.31      1.15 o 
   6   3   0        8.67       10.61      1.81 o 
   7   3   0      109.70      107.60      4.57 o 
   8   3   0     1097.85     1119.14     15.83 o 
   9   3   0      611.61      546.41     14.19 o 
  10   3   0       85.87       74.16      8.04 o 
  11   3   0       98.59      102.17     10.29 o 
  12   3   0      134.72      149.01     12.87 o 
  13   3   0       30.11       31.46      7.64 o 
  14   3   0        1.50        0.25      5.54 o 
  15   3   0        0.13        2.96      5.54 o 
 -15   4   0        9.99       11.97      8.36 o 
 -14   4   0       15.89       11.47      7.55 o 
 -13   4   0        8.71        5.50      6.48 o 
 -12   4   0        2.43        4.93      5.42 o 
 -11   4   0       25.85       15.41      6.68 o 
 -10   4   0       74.69       71.19      9.39 o 
  -9   4   0      322.56      298.69     13.94 o 
  -8   4   0      293.68      270.79      9.66 o 
  -7   4   0       52.42       44.79      3.63 o 
  -6   4   0       18.42       10.68      1.92 o 
  -5   4   0       74.27       68.27      3.41 o 
  -4   4   0      834.57      759.93     10.72 o 
  -3   4   0       29.68       34.93      2.67 o 
  -2   4   0       19.93       18.88      2.85 o 
  -1   4   0      750.95      804.88     10.27 o 
   0   4   0     1922.45     1666.12     15.98 o 
   1   4   0        0.22       -0.07      1.17 o 
   2   4   0     2797.37     2993.75     28.15 o 
   3   4   0      311.27      363.13      6.72 o 
   4   4   0      299.06      344.15      6.99 o 
   5   4   0      121.19      123.94      3.87 o 
   6   4   0       28.50       34.82      2.41 o 
   7   4   0        1.35        1.90      1.67 o 
   8   4   0      240.73      229.06      6.89 o 
   9   4   0        5.46        8.91      5.94 o 
  10   4   0      657.66      608.38     20.13 o 
  11   4   0       11.81       15.36      4.96 o 
  12   4   0       39.03       35.40      6.88 o 
  13   4   0        1.28        1.69      3.44 o 
  14   4   0        2.71        2.03      4.93 o 
  15   4   0        4.41        1.89      5.09 o 
 -14   5   0        6.07        6.52      7.07 o 
 -13   5   0       32.47       31.67      8.33 o 
 -12   5   0        0.72        2.58      5.71 o 
 -11   5   0       11.31        6.35      5.45 o 
 -10   5   0        3.10        7.55      5.37 o 
  -9   5   0       14.69       17.91     10.20 o 
  -8   5   0      181.88      196.26     10.41 o 
  -7   5   0      410.50      404.36      8.07 o 
  -6   5   0      111.07      112.15      4.66 o 
  -5   5   0      296.49      320.59      7.34 o 
  -4   5   0      777.61      707.34      9.91 o 
  -3   5   0        0.38       -1.14      1.58 o 
  -2   5   0        0.20        2.08      1.57 o 
  -1   5   0       19.07       24.24      2.38 o 
   0   5   0      117.05      110.15      3.23 o 
   1   5   0     1173.65     1266.34     11.14 o 
   2   5   0        8.72        4.80      1.17 o 
   3   5   0       37.24       22.12      2.26 o 
   4   5   0      547.72      552.58      8.86 o 
   5   5   0      427.61      584.28     12.53 o 
   6   5   0      578.17      598.23      8.36 o 
   7   5   0      151.59      165.45      4.72 o 
   8   5   0      103.98      113.37      5.55 o 
   9   5   0        6.44        9.65      4.88 o 
  10   5   0       11.23       14.07      4.71 o 
  11   5   0       18.33       21.49      5.09 o 
  12   5   0       24.15       31.20      8.01 o 
  13   5   0        3.65        3.80      4.28 o 
  14   5   0        9.50       14.54      5.82 o 
  15   5   0       14.89       13.20      6.84 o 
 -14   6   0        7.37       -0.61      8.57 o 
 -13   6   0        2.38        2.49      6.62 o 
 -12   6   0       10.86        9.93      6.55 o 
 -11   6   0        0.62        6.20      5.97 o 
 -10   6   0       59.28       51.53      9.46 o 
  -9   6   0       74.55       82.80      9.37 o 
  -8   6   0       34.41       31.81      4.27 o 
  -7   6   0      440.33      428.15      8.73 o 
  -6   6   0      716.63      703.74     10.95 o 
  -5   6   0        3.45        4.97      2.03 o 
  -4   6   0      211.96      214.65      5.58 o 
  -3   6   0        0.05       -1.39      1.39 o 
  -2   6   0      354.65      327.69      6.82 o 
  -1   6   0        0.43       -0.83      1.47 o 
   0   6   0     1429.24     1399.37     14.20 o 
   1   6   0        0.29        7.21      1.72 o 
   2   6   0      284.17      266.91      4.21 o 
   3   6   0      224.61      217.41      4.48 o 
   4   6   0     2117.31     2313.70     23.43 o 
   5   6   0        3.60        4.46      2.01 o 
   6   6   0       10.88        6.66      2.26 o 
   7   6   0       35.79       35.51      2.74 o 
   8   6   0      170.83      172.93      5.44 o 
   9   6   0      184.18      155.55      9.10 o 
  10   6   0        5.41       -0.62      3.65 o 
  11   6   0       57.33       59.86      7.71 o 
  12   6   0       21.74       22.29      7.80 o 
  13   6   0        4.68        7.12      4.83 o 
  14   6   0        0.08        2.81      5.27 o 
  15   6   0       21.14       24.43      6.66 o 
 -14   7   0        5.93        5.70     13.43 o 
 -13   7   0        0.02        4.62     11.35 o 
 -12   7   0        3.29       16.25     14.19 o 
 -11   7   0       38.17       45.80     10.98 o 
 -10   7   0       39.20       28.29      7.28 o 
  -9   7   0       22.67       20.38      4.53 o 
  -8   7   0       88.97       93.85      8.68 o 
  -7   7   0       47.80       49.60      5.19 o 
  -6   7   0        2.22        1.42      2.18 o 
  -5   7   0      191.02      213.60      6.32 o 
  -4   7   0      444.84      390.65      8.58 o 
  -3   7   0       25.06       20.66      2.91 o 
  -2   7   0        9.31       10.03      2.28 o 
  -1   7   0      411.91      365.71      6.88 o 
   0   7   0       37.59       27.27      2.42 o 
   1   7   0      107.94      100.42      3.51 o 
   2   7   0       12.80       16.18      1.68 o 
   3   7   0      856.07      898.95      9.73 o 
   4   7   0      205.60      207.35      4.00 o 
   5   7   0      105.25      117.79      5.51 o 
   6   7   0      271.54      271.67      7.36 o 
   7   7   0        2.27        3.66      2.58 o 
   8   7   0      587.98      589.22      9.08 o 
   9   7   0      161.58      164.02      6.11 o 
  10   7   0       83.78       75.83      7.53 o 
  11   7   0        0.32        0.69      3.92 o 
  12   7   0        3.52        8.03      4.95 o 
  13   7   0        0.22       -0.97      4.82 o 
  14   7   0        2.82        2.66      5.90 o 
  15   7   0        0.06       -1.34      4.20 o 
 -13   8   0        0.01       13.48     13.27 o 
 -12   8   0        5.01       22.72     13.90 o 
 -11   8   0        5.07        3.46     11.76 o 
 -10   8   0        6.14        3.94     10.75 o 
  -9   8   0        1.75        4.33      6.07 o 
  -8   8   0       57.90       71.53      7.61 o 
  -7   8   0       64.49       65.54      8.97 o 
  -6   8   0       92.72       96.88      6.66 o 
  -5   8   0       19.27       25.97      3.86 o 
  -4   8   0       42.48       23.75      4.22 o 
  -3   8   0     1343.54     1382.20     17.55 o 
  -2   8   0     1195.07     1226.71     15.62 o 
  -1   8   0      163.18      176.36      5.57 o 
   0   8   0      189.67      219.61      5.19 o 
   1   8   0      283.86      300.88      5.60 o 
   2   8   0       32.91       31.11      2.31 o 
   3   8   0        5.74        7.34      1.72 o 
   4   8   0       42.70       45.81      2.67 o 
   5   8   0      127.20      141.03      6.20 o 
   6   8   0        8.97       10.12      2.82 o 
   7   8   0        0.39       -2.02      2.47 o 
   8   8   0       65.93       63.05      5.50 o 
   9   8   0        9.73        7.92      2.44 o 
  10   8   0        7.88        5.48      4.90 o 
  11   8   0       10.60       12.78      4.42 o 
  12   8   0        5.50        5.75      4.58 o 
  13   8   0       19.37       14.15      5.58 o 
  14   8   0        2.64        5.83      4.62 o 
 -13   9   0        2.13        8.98     13.21 o 
 -12   9   0        0.12        1.59     10.86 o 
 -11   9   0        4.95        1.05     10.25 o 
 -10   9   0       15.28       19.17      6.97 o 
  -9   9   0        2.20        1.43      5.99 o 
  -8   9   0       84.13       91.89      9.32 o 
  -7   9   0       30.93       37.80      6.06 o 
  -6   9   0        4.80       -0.68      4.87 o 
  -5   9   0       72.65       61.77      6.38 o 
  -4   9   0        1.11        5.30      2.99 o 
  -3   9   0       46.50       60.69      4.93 o 
  -2   9   0       58.89       64.08      4.47 o 
  -1   9   0      131.18      127.90      4.97 o 
   0   9   0      131.55      142.35      4.26 o 
   1   9   0      147.86      160.59      4.56 o 
   2   9   0        1.47        0.81      2.20 o 
   3   9   0      949.62      976.18     11.30 o 
   4   9   0      499.36      524.41     10.10 o 
   5   9   0       25.19       19.26      2.58 o 
   6   9   0      216.44      241.43      7.90 o 
   7   9   0       61.16       66.02      5.98 o 
   8   9   0       39.16       45.99      5.30 o 
   9   9   0       19.40       26.03      2.88 o 
  10   9   0       20.68       18.55      4.54 o 
  11   9   0        0.07        1.43      3.88 o 
  12   9   0       20.32       22.97      5.73 o 
  13   9   0        4.09        0.16      5.96 o 
  14   9   0        0.70        1.81      5.74 o 
 -12  10   0        5.57       14.08     14.84 o 
 -11  10   0       24.60        3.06     11.25 o 
 -10  10   0       11.26       14.55     13.44 o 
  -9  10   0       11.68       13.20      9.43 o 
  -8  10   0        7.46       -1.08      5.39 o 
  -7  10   0       65.09       63.58      9.85 o 
  -6  10   0      112.13      110.36     11.37 o 
  -5  10   0      252.33      264.80     14.06 o 
  -4  10   0       85.24      116.29      9.73 o 
  -3  10   0      236.97      244.90     16.17 o 
  -2  10   0       33.53       32.22      4.65 o 
  -1  10   0        0.02        0.71      3.52 o 
   0  10   0      341.44      344.78     11.51 o 
   1  10   0      496.34      526.06      8.78 o 
   2  10   0       14.61       16.44      2.90 o 
   3  10   0      202.79      223.28      5.88 o 
   4  10   0       77.61       81.83      4.08 o 
   5  10   0       72.38       68.94      5.01 o 
   6  10   0        1.09       -1.50      2.15 o 
   7  10   0       29.37       22.25      4.35 o 
   8  10   0       51.50       56.86      6.11 o 
   9  10   0       45.93       57.42      6.73 o 
  10  10   0       22.18       38.18      9.66 o 
  11  10   0        4.99        6.33      4.52 o 
  12  10   0       12.76       11.89      6.73 o 
  13  10   0       12.63       17.28      6.25 o 
  14  10   0        3.57        3.50      5.39 o 
 -12  11   0        7.64        9.66     13.79 o 
 -11  11   0        2.43        0.71     11.82 o 
 -10  11   0        2.63       -0.12      7.13 o 
  -9  11   0        1.91       12.88      8.44 o 
  -8  11   0       18.35       18.85      6.40 o 
  -7  11   0        0.68       -4.05      5.20 o 
  -6  11   0       20.45       18.55      6.29 o 
  -5  11   0       23.16       11.80     10.96 o 
  -4  11   0      484.16      507.19     16.35 o 
  -3  11   0       20.24       27.04      6.42 o 
  -2  11   0       68.62       61.52      7.84 o 
  -1  11   0       98.14       90.97     11.44 o 
   0  11   0       31.08       34.66      8.07 o 
   1  11   0       32.04       36.03      5.41 o 
   2  11   0        1.11        1.47      3.17 o 
   3  11   0        3.30        4.50      3.36 o 
   4  11   0        9.99       15.42      3.59 o 
   5  11   0       20.48       24.88      4.64 o 
   6  11   0       10.70        7.25      2.82 o 
   7  11   0      109.16      118.51      5.67 o 
   8  11   0      131.99      131.43      8.52 o 
   9  11   0       24.15       13.90      5.43 o 
  10  11   0        0.16       -0.16      5.77 o 
  11  11   0        0.03        7.53      9.51 o 
  12  11   0        0.34       -2.86      8.94 o 
  13  11   0        0.82        9.03      5.36 o 
 -11  12   0       20.73       59.90     20.18 o 
 -10  12   0        0.57        8.48     11.70 o 
  -9  12   0        1.01        1.66     10.25 o 
  -8  12   0        1.23        5.32      9.36 o 
  -7  12   0        1.58        1.78      5.76 o 
  -6  12   0        0.18       -2.36      5.12 o 
  -5  12   0       66.34       86.07     14.42 o 
  -4  12   0        0.02        1.34      4.91 o 
  -3  12   0        0.17        2.43      6.13 o 
  -2  12   0      138.29      144.94     12.29 o 
  -1  12   0        0.03        2.27      4.50 o 
   0  12   0       22.45       14.71      6.24 o 
   1  12   0        2.29        1.63      5.14 o 
   2  12   0      187.10      211.36     10.34 o 
   3  12   0      296.33      284.12     11.46 o 
   4  12   0      107.82      109.41      7.92 o 
   5  12   0       73.29       80.36      6.30 o 
   6  12   0       89.76       85.88      7.88 o 
   7  12   0       13.08        4.43      3.93 o 
   8  12   0       76.19       73.23      8.65 o 
   9  12   0        9.17        1.45      5.06 o 
  10  12   0        0.00        4.07      6.54 o 
  11  12   0        0.04       -4.39      8.66 o 
  12  12   0        2.00       12.27     11.39 o 
 -10  13   0       27.50       65.37     20.53 o 
  -9  13   0        0.16        6.02     12.11 o 
  -8  13   0        9.68       -1.30     27.22 o 
  -7  13   0        0.98        9.34      6.99 o 
  -6  13   0       81.95       87.69     11.64 o 
  -5  13   0        0.04        2.48      5.14 o 
  -4  13   0       14.51       22.95      7.66 o 
  -3  13   0       90.87      110.83     10.43 o 
  -2  13   0       37.07       22.27      6.55 o 
  -1  13   0        3.78       -1.66      4.59 o 
   0  13   0        0.68        2.52      5.62 o 
   1  13   0        6.35        2.89      4.88 o 
   2  13   0        3.47        0.74      4.63 o 
   3  13   0      172.12      178.48      9.72 o 
   4  13   0       18.67       12.26      4.75 o 
   5  13   0       26.02       30.48      5.78 o 
   6  13   0       24.42       23.26      4.77 o 
   7  13   0       11.11        9.51      4.14 o 
   8  13   0        0.49        0.06      3.51 o 
   9  13   0        1.69       16.03      7.30 o 
  10  13   0        0.00        1.57      9.65 o 
  11  13   0        1.16        0.43      8.74 o 
  12  13   0        0.46       -6.05     10.10 o 
  -9  14   0        2.62       21.39     13.42 o 
  -8  14   0        0.89       10.99     18.33 o 
  -7  14   0        2.85        7.16     23.12 o 
  -6  14   0        7.46        9.65      6.97 o 
  -5  14   0       56.83       50.53      8.42 o 
  -4  14   0       25.25       34.46      7.48 o 
  -3  14   0       66.95       61.72      8.90 o 
  -2  14   0       14.43       14.02      8.68 o 
  -1  14   0       34.80       36.95      7.66 o 
   0  14   0       65.47       44.02     10.49 o 
   1  14   0       19.36       17.33      7.24 o 
   2  14   0       26.99        1.53      4.87 o 
   3  14   0        0.18        5.99      4.80 o 
   4  14   0      117.62      111.58     13.91 o 
   5  14   0      166.50      163.29     11.20 o 
   6  14   0        0.04       -1.86      3.30 o 
   7  14   0        0.04        0.41      4.04 o 
   8  14   0        0.36       -0.42      3.61 o 
   9  14   0        0.42        0.37      5.97 o 
  10  14   0        3.53       -0.23     10.47 o 
  -8  15   0        7.54       35.38     15.02 o 
  -7  15   0        7.94       21.29     14.66 o 
  -6  15   0        2.84       18.89     23.54 o 
  -5  15   0       24.43       23.31      9.35 o 
  -4  15   0        1.26       10.08      7.40 o 
  -3  15   0       37.14       37.77      7.88 o 
  -2  15   0       16.07       24.50      7.01 o 
  -1  15   0        3.23       14.75      6.22 o 
   0  15   0       40.60       32.48      8.58 o 
   1  15   0        5.87        9.12      6.05 o 
   2  15   0       14.66        8.10      6.26 o 
   3  15   0        2.44       13.34      5.28 o 
   4  15   0       27.73       32.43      7.23 o 
   5  15   0       19.80       15.04      8.60 o 
   6  15   0        2.60        1.95      3.99 o 
   7  15   0        8.40        5.78      4.46 o 
   8  15   0        0.55        0.34      4.57 o 
   9  15   0        0.02       -1.87     19.69 o 
  10  15   0        1.02       11.37     13.06 o 
  -7  16   0        0.56       24.56     14.42 o 
  -6  16   0        0.07        6.68     19.56 o 
  -5  16   0        1.11       16.26      6.89 o 
  -4  16   0        0.02        8.46      6.45 o 
  -3  16   0        5.36        4.26      6.76 o 
  -2  16   0       44.97       33.32      9.36 o 
  -1  16   0        7.15        2.00      6.43 o 
   0  16   0        2.58       -2.10     10.44 o 
   1  16   0        5.90        2.53      6.08 o 
   2  16   0        7.04       16.15      6.89 o 
   3  16   0        0.30        2.52      4.05 o 
   4  16   0        2.70       12.39      5.64 o 
   5  16   0        1.04        7.36      5.54 o 
   6  16   0        2.65        5.90      5.66 o 
   7  16   0        0.01       -7.04      8.72 o 
   8  16   0        7.42       10.72      5.96 o 
   9  16   0        0.87        0.59      4.39 o 
  -6  17   0       15.55       22.56     23.68 o 
  -5  17   0        0.00        5.35      9.07 o 
  -4  17   0        0.36        4.61      8.41 o 
  -3  17   0        1.41       -7.01      7.01 o 
  -2  17   0        4.37       10.47      8.24 o 
  -1  17   0        0.95       -2.40     10.90 o 
   0  17   0       16.86       21.54      8.67 o 
   1  17   0        1.24       -6.22      6.62 o 
   2  17   0        8.54        2.12      5.22 o 
   3  17   0        1.27        3.91      7.75 o 
   4  17   0        0.94        2.65      7.63 o 
   5  17   0        0.21        4.87      5.73 o 
   6  17   0        2.86        2.90      6.40 o 
   7  17   0        5.77       10.63      6.85 o 
   8  17   0        0.01       -1.49      5.75 o 
  -4  18   0        0.00       -9.03      9.29 o 
  -3  18   0        0.59        8.79      9.44 o 
  -2  18   0        3.25        1.02      8.11 o 
  -1  18   0        9.30       16.03      7.49 o 
   0  18   0        2.14        2.76      6.70 o 
   1  18   0        0.05       -1.03      6.74 o 
   2  18   0        0.36       -5.37      6.88 o 
   3  18   0        6.56        0.60      9.82 o 
   4  18   0        2.54        6.10      6.43 o 
   5  18   0        0.66        6.83      5.60 o 
   6  18   0        0.45       -8.61     18.02 o 
   0  19   0        1.59       -2.44     21.46 o 
   1  19   0        2.79        5.38      7.52 o 
   2  19   0        1.96       -1.71      6.34 o 
   3  19   0        0.76        3.54     24.35 o 
  -5 -18   1        0.20        5.52      5.70 o 
  -4 -18   1        2.24        2.30      7.76 o 
  -3 -18   1        0.20       -4.07      4.55 o 
  -2 -18   1        0.17        3.15      6.17 o 
  -1 -18   1        0.62       -6.50      6.50 o 
   0 -18   1        4.78       25.31     10.77 o 
   1 -18   1        5.48       16.21     11.22 o 
   2 -18   1        2.85        1.16      7.93 o 
   3 -18   1        2.28        3.75      8.46 o 
  -7 -17   1        0.23       -1.40      9.72 o 
  -6 -17   1        0.00        1.14      6.11 o 
  -5 -17   1        1.95        2.06      4.93 o 
  -4 -17   1        7.51        2.69      4.63 o 
  -3 -17   1        0.00       -3.35      3.47 o 
  -2 -17   1        2.55        3.35     15.26 o 
  -1 -17   1        2.49        8.79      7.50 o 
   0 -17   1       21.56        4.48      7.23 o 
   1 -17   1       12.38       -0.06      6.78 o 
   2 -17   1       13.29       10.60      8.31 o 
   3 -17   1        5.58       -2.66      7.76 o 
   4 -17   1        0.94        1.98      9.00 o 
   5 -17   1        1.84        9.50      9.55 o 
   6 -17   1        7.17        1.60     21.42 o 
  -9 -16   1        0.47        0.57      4.97 o 
  -8 -16   1        0.03        3.07      8.41 o 
  -7 -16   1        0.39        5.32      8.55 o 
  -6 -16   1        0.00       -5.01      5.01 o 
  -5 -16   1        2.42       -6.91      9.56 o 
  -4 -16   1        6.48       -0.02      4.16 o 
  -3 -16   1       13.40        8.66      5.95 o 
  -2 -16   1        3.27        1.46      9.51 o 
  -1 -16   1       10.78        6.22      6.40 o 
   0 -16   1        2.68        1.23      6.21 o 
   1 -16   1        0.31       -0.84      5.85 o 
   2 -16   1       16.72       16.93      8.08 o 
   3 -16   1       61.05       61.40     11.66 o 
   4 -16   1        3.50        8.06      8.45 o 
   5 -16   1        3.29       -5.94      8.55 o 
   6 -16   1        1.33      -18.76     18.99 o 
   7 -16   1        0.61       17.04     14.17 o 
  -9 -15   1        4.29        1.33      4.72 o 
  -8 -15   1        7.19        3.97      5.51 o 
  -7 -15   1        0.94       -0.31      4.52 o 
  -6 -15   1       26.55       29.48      6.85 o 
  -5 -15   1       13.47       13.73      6.03 o 
  -4 -15   1       11.53        5.10      7.64 o 
  -3 -15   1       58.03       64.23      9.66 o 
  -2 -15   1       17.76        9.06      6.23 o 
  -1 -15   1        0.12        4.75      6.76 o 
   0 -15   1       36.10       28.48      8.20 o 
   1 -15   1       37.34       59.41     11.78 o 
   2 -15   1        7.83       12.02      9.01 o 
   3 -15   1        2.22        1.91     16.23 o 
   4 -15   1       24.89       51.86      8.60 o 
   5 -15   1        5.64       12.22      6.32 o 
   6 -15   1        0.06       18.60     18.74 o 
   7 -15   1        1.89       24.47     11.43 o 
   8 -15   1        4.26       27.34      9.66 o 
  -9 -14   1        0.00        3.67      4.53 o 
  -8 -14   1        1.02        0.69     10.70 o 
  -7 -14   1        4.09       -2.29      5.07 o 
  -6 -14   1       24.51       17.95      8.75 o 
  -5 -14   1        5.94        4.50      4.58 o 
  -4 -14   1       51.02       48.19      9.60 o 
  -3 -14   1       52.87       46.19     12.79 o 
  -2 -14   1      179.14      201.41     15.35 o 
  -1 -14   1       10.92        7.30      6.10 o 
   0 -14   1      138.06      151.57     14.13 o 
   1 -14   1        9.39       11.99      7.47 o 
   2 -14   1       18.13       24.72      6.81 o 
   3 -14   1       22.84       19.63      7.41 o 
   4 -14   1        7.82        7.63      6.25 o 
   5 -14   1        2.96       12.64      6.30 o 
   6 -14   1        0.30       11.76      7.37 o 
   7 -14   1        2.53       16.47     28.68 o 
   8 -14   1        0.01        3.89      9.30 o 
   9 -14   1       20.83       15.69     15.10 o 
 -12 -13   1        0.02       -8.46      8.46 o 
 -11 -13   1       11.84       12.16     11.23 o 
  -9 -13   1        1.05        9.79     11.00 o 
  -8 -13   1        7.67        4.77      8.26 o 
  -7 -13   1       17.64       15.67      4.67 o 
  -6 -13   1        1.26        0.78      3.65 o 
  -5 -13   1        1.14        6.29      4.27 o 
  -4 -13   1       11.25        6.57      4.91 o 
  -3 -13   1        2.66        4.13      5.34 o 
  -2 -13   1        0.93        2.87      7.05 o 
  -1 -13   1       10.57        7.37      5.55 o 
   0 -13   1        0.83        5.33      5.07 o 
   1 -13   1        0.23       -2.47      4.69 o 
   2 -13   1       70.72       55.08      8.26 o 
   3 -13   1       38.57       44.49      7.57 o 
   4 -13   1      153.16      133.93     11.30 o 
   5 -13   1        7.31       14.14      6.36 o 
   6 -13   1        0.34       -1.68      5.99 o 
   7 -13   1       36.59       33.71     13.33 o 
   8 -13   1       11.66       22.60     12.96 o 
   9 -13   1        3.04       34.71     13.32 o 
  10 -13   1       11.32       32.45     15.97 o 
 -12 -12   1        0.13       -3.71     10.21 o 
 -11 -12   1        0.00       -2.05      9.43 o 
 -10 -12   1        0.23        1.75      8.71 o 
  -9 -12   1        0.07       -3.27      5.36 o 
  -8 -12   1       32.36       33.69      4.79 o 
  -7 -12   1       25.20       23.09      4.39 o 
  -6 -12   1        1.22        2.00      3.20 o 
  -5 -12   1      143.43      136.83     11.54 o 
  -4 -12   1       22.10       20.33      5.50 o 
  -3 -12   1        2.67       -0.95      5.80 o 
  -2 -12   1      156.34      165.58     10.98 o 
  -1 -12   1      109.72      133.01     12.05 o 
   0 -12   1       15.66       10.79      5.12 o 
   1 -12   1       62.11       85.69      8.54 o 
   2 -12   1       56.59       52.76      7.53 o 
   3 -12   1       89.43       88.14      8.94 o 
   4 -12   1       71.00       60.46      7.94 o 
   5 -12   1        0.60       -2.68      5.11 o 
   6 -12   1       75.37       73.31      8.88 o 
   7 -12   1       64.38       56.83      8.79 o 
   8 -12   1        1.16        0.04      5.82 o 
   9 -12   1        5.64       22.68     12.99 o 
  10 -12   1        0.00        7.42     12.91 o 
  11 -12   1       20.54       27.66     16.02 o 
 -13 -11   1        1.76       -1.79      5.28 o 
 -12 -11   1        6.21        7.83      5.12 o 
 -11 -11   1        7.05        9.04      4.45 o 
 -10 -11   1        6.82        2.69      7.01 o 
  -9 -11   1        1.96        2.68      5.52 o 
  -8 -11   1      122.16      126.50      6.80 o 
  -7 -11   1        6.53        8.99      3.31 o 
  -6 -11   1        4.21        4.42      3.07 o 
  -5 -11   1       97.79      105.35      8.18 o 
  -4 -11   1       18.89       20.14      4.57 o 
  -3 -11   1       21.64       25.84      4.73 o 
  -2 -11   1      403.15      437.31     13.77 o 
  -1 -11   1       61.92       49.02     10.53 o 
   0 -11   1       26.35       25.89      5.83 o 
   1 -11   1        0.23       -0.45      3.97 o 
   2 -11   1       76.12       90.09      8.77 o 
   3 -11   1       30.10       24.83      6.08 o 
   4 -11   1      379.82      371.00     14.08 o 
   5 -11   1       51.28       45.84      7.13 o 
   6 -11   1        1.56       -4.15      5.85 o 
   7 -11   1       10.23        0.34      6.62 o 
   8 -11   1        2.11       -2.36      5.33 o 
   9 -11   1        0.00        4.37      7.41 o 
  10 -11   1       11.77       18.31      8.74 o 
  11 -11   1       15.67       42.41     18.13 o 
  12 -11   1        1.49       29.43     15.05 o 
 -13 -10   1        2.44        5.53      5.95 o 
 -12 -10   1        0.88        2.69      5.20 o 
 -11 -10   1       13.14       21.91      6.62 o 
 -10 -10   1       20.78       20.74      5.32 o 
  -9 -10   1        4.09        4.64      3.99 o 
  -8 -10   1        0.68        0.21      2.25 o 
  -7 -10   1       48.54       46.03      4.00 o 
  -6 -10   1        1.02        1.32      2.28 o 
  -5 -10   1       95.89       96.01      5.23 o 
  -4 -10   1        5.37        1.50      2.58 o 
  -3 -10   1       80.34      102.68      5.10 o 
  -2 -10   1      238.75      242.48      7.70 o 
  -1 -10   1      478.75      484.06     11.79 o 
   0 -10   1      112.25      100.48      8.18 o 
   1 -10   1        0.12       -4.00      4.00 o 
   2 -10   1       42.18       66.88      7.54 o 
   3 -10   1       50.90       34.33      6.42 o 
   4 -10   1       10.92       16.61      5.65 o 
   5 -10   1       75.34       76.59      8.47 o 
   6 -10   1       80.78       68.20      7.88 o 
   7 -10   1       20.00       11.81      6.14 o 
   8 -10   1       12.83       24.28      6.97 o 
   9 -10   1       17.96       16.60     12.07 o 
  10 -10   1        1.10       13.04      6.75 o 
  11 -10   1        7.27       15.15     14.09 o 
  12 -10   1        3.13       10.84     15.06 o 
 -14  -9   1        0.06       11.85      7.83 o 
 -13  -9   1        0.11       -0.73      4.94 o 
 -12  -9   1        3.20        6.85      5.17 o 
 -11  -9   1        0.02        0.74      4.19 o 
 -10  -9   1       16.78        2.41      3.74 o 
  -9  -9   1       11.50        8.39      4.04 o 
  -8  -9   1      102.98      102.02      4.32 o 
  -7  -9   1      408.77      401.56     10.09 o 
  -6  -9   1      925.59      913.78     12.02 o 
  -5  -9   1      147.10      150.76      7.80 o 
  -4  -9   1      546.67      539.92      8.84 o 
  -3  -9   1      704.00      711.61     10.02 o 
  -2  -9   1       48.68       42.73      3.21 o 
  -1  -9   1       23.07       24.28      3.11 o 
   0  -9   1        2.64        7.36      3.55 o 
   1  -9   1      662.99      709.84     18.16 o 
   2  -9   1       11.20       12.98      2.51 o 
   3  -9   1       86.88       94.79      5.31 o 
   4  -9   1        0.10       -2.71      2.92 o 
   5  -9   1        1.28       -0.30      4.24 o 
   6  -9   1      200.56      195.67     12.11 o 
   7  -9   1        0.22       -1.68      5.46 o 
   8  -9   1       26.41       31.09      6.69 o 
   9  -9   1        3.99       14.05      6.36 o 
  10  -9   1       12.40       16.31      6.75 o 
  11  -9   1        9.63       17.90     12.55 o 
  12  -9   1       18.28       32.77     17.07 o 
  13  -9   1        0.03        8.91     13.28 o 
 -14  -8   1        2.47        7.43     10.22 o 
 -13  -8   1        0.01       -0.27      4.86 o 
 -12  -8   1        0.05        5.04      4.28 o 
 -11  -8   1       14.24       13.14      4.47 o 
 -10  -8   1       43.04       28.58      5.41 o 
  -9  -8   1       72.17       73.29      6.77 o 
  -8  -8   1        0.31        2.29      1.90 o 
  -7  -8   1      253.54      246.42      5.62 o 
  -6  -8   1      136.52      141.82      5.47 o 
  -5  -8   1      409.26      424.99      7.27 o 
  -4  -8   1       89.75      110.63      4.32 o 
  -3  -8   1      332.60      336.09      6.38 o 
  -2  -8   1      209.04      202.11      5.54 o 
  -1  -8   1       73.89       77.17      3.40 o 
   0  -8   1     1363.98     1467.42     23.93 o 
   1  -8   1        7.42       13.80      4.00 o 
   2  -8   1      761.88      740.58     11.48 o 
   3  -8   1      550.10      475.77      9.07 o 
   4  -8   1        0.17        0.16      2.20 o 
   5  -8   1       20.62       19.81      4.78 o 
   6  -8   1        7.24        9.00      3.04 o 
   7  -8   1        0.43        1.47      3.38 o 
   8  -8   1      114.25      120.17     10.16 o 
   9  -8   1       29.48       28.99      8.14 o 
  10  -8   1        5.61       12.77     10.85 o 
  11  -8   1       25.90       42.19     16.53 o 
  12  -8   1       22.71       24.63     15.23 o 
  13  -8   1        1.04       11.41     14.08 o 
 -14  -7   1        1.01       -0.24      3.90 o 
 -13  -7   1        0.61        6.14      5.92 o 
 -12  -7   1       17.61        9.41      5.30 o 
 -11  -7   1        6.37        7.76      4.44 o 
 -10  -7   1       14.59       10.51      4.43 o 
  -9  -7   1       11.52        5.19      3.86 o 
  -8  -7   1       69.22       68.44      5.07 o 
  -7  -7   1       47.16       46.23      3.07 o 
  -6  -7   1        4.23        7.84      1.96 o 
  -5  -7   1      619.02      638.77      9.21 o 
  -4  -7   1      133.24      164.22      5.47 o 
  -3  -7   1       26.41       31.08      2.76 o 
  -2  -7   1     3268.17     3423.92     28.09 o 
  -1  -7   1      844.50      835.38      9.36 o 
   0  -7   1       16.50       14.19      3.89 o 
   1  -7   1     1044.84     1075.76     15.46 o 
   2  -7   1        0.01       -1.52      1.52 o 
   3  -7   1        1.82        2.19      1.81 o 
   4  -7   1       19.80       14.07      2.71 o 
   5  -7   1        0.64        1.40      2.16 o 
   6  -7   1       80.55       71.78      4.19 o 
   7  -7   1       26.53       28.30      3.43 o 
   8  -7   1       41.99       41.52      4.39 o 
   9  -7   1       21.28       25.28      3.93 o 
  10  -7   1      126.88      127.12     12.44 o 
  11  -7   1       23.65       12.02     12.70 o 
  12  -7   1       10.64       -4.90     10.60 o 
  13  -7   1        0.58       -4.18     11.05 o 
  14  -7   1       14.48        8.10     12.99 o 
 -15  -6   1       10.91       20.31      6.15 o 
 -14  -6   1        1.21        7.54      5.43 o 
 -13  -6   1        1.11       10.87      5.46 o 
 -12  -6   1       45.87       64.04      8.80 o 
 -11  -6   1        1.12        3.48      4.51 o 
 -10  -6   1       68.41       53.71      7.04 o 
  -9  -6   1       73.33       85.23     10.03 o 
  -8  -6   1       39.27       38.19      4.54 o 
  -7  -6   1      177.88      170.51      6.96 o 
  -6  -6   1      242.62      230.93      4.77 o 
  -5  -6   1      127.50      124.59      4.06 o 
  -4  -6   1      171.19      193.60      4.41 o 
  -3  -6   1     1259.06     1343.43     12.88 o 
  -2  -6   1      130.55      119.05      3.43 o 
  -1  -6   1      882.12      893.00     11.60 o 
   0  -6   1       38.11       51.87      4.04 o 
   1  -6   1       28.49       35.67      3.06 o 
   2  -6   1      730.40      619.52     12.04 o 
   3  -6   1       33.29       23.84      2.44 o 
   4  -6   1      383.24      385.08      7.93 o 
   5  -6   1       46.21       45.18      3.46 o 
   6  -6   1      218.25      201.62      6.84 o 
   7  -6   1      335.09      328.57      8.12 o 
   8  -6   1        2.60        3.13      2.89 o 
   9  -6   1        9.13       10.03      3.78 o 
  10  -6   1        0.17       -1.17      3.81 o 
  11  -6   1        4.85       10.28      6.20 o 
  12  -6   1        9.81        5.35      6.02 o 
  13  -6   1        0.27       -2.12      5.87 o 
  14  -6   1       17.32       17.11     11.43 o 
 -15  -5   1       28.63       28.67     20.66 o 
 -14  -5   1        0.00        2.58      3.77 o 
 -13  -5   1        0.02        2.26      3.58 o 
 -12  -5   1       22.90       17.08      5.11 o 
 -11  -5   1       51.96       42.91     13.06 o 
 -10  -5   1       97.91       95.57      8.96 o 
  -9  -5   1      488.11      474.56     20.89 o 
  -8  -5   1       26.92       27.89      2.96 o 
  -7  -5   1      247.62      248.01      5.66 o 
  -6  -5   1       36.40       35.23      3.10 o 
  -5  -5   1      112.92      124.36      3.40 o 
  -4  -5   1       73.42       52.43      2.87 o 
  -3  -5   1       91.85       99.63      3.18 o 
  -2  -5   1      584.51      580.97      7.14 o 
  -1  -5   1       49.97       52.50      2.56 o 
   0  -5   1      435.70      425.45      9.16 o 
   1  -5   1     1998.65     1766.31     18.62 o 
   2  -5   1       63.53       94.39      3.58 o 
   3  -5   1     1975.90     1978.66     40.30 o 
   4  -5   1     3070.54     3284.88     29.28 o 
   5  -5   1        4.97       10.59      1.97 o 
   6  -5   1        9.45        7.70      2.15 o 
   7  -5   1       89.61       86.64      4.54 o 
   8  -5   1       37.80       32.54      4.25 o 
   9  -5   1      468.90      422.46     16.30 o 
  10  -5   1       82.40       74.33     12.53 o 
  11  -5   1       31.06       37.52     10.22 o 
  12  -5   1       43.15       47.67     13.02 o 
  13  -5   1       25.73       19.05     10.32 o 
  14  -5   1        0.81        1.12      6.60 o 
 -15  -4   1        8.71       16.94      7.02 o 
 -14  -4   1        2.03        6.45      5.60 o 
 -13  -4   1        2.94        3.44      4.31 o 
 -12  -4   1        0.29        2.18      4.09 o 
 -11  -4   1      187.74      185.94     11.78 o 
 -10  -4   1      100.64      114.81     16.77 o 
  -9  -4   1       16.08       22.22      7.54 o 
  -8  -4   1      596.91      588.27      9.81 o 
  -7  -4   1        0.23        2.15      1.72 o 
  -6  -4   1      448.02      443.11      7.07 o 
  -5  -4   1      420.66      486.39      6.53 o 
  -4  -4   1     2167.87     2277.23     20.02 o 
  -3  -4   1        4.59       14.92      1.46 o 
  -2  -4   1     1557.66     1434.18     13.85 o 
  -1  -4   1     1025.74     1045.73     11.24 o 
   0  -4   1      506.86      531.94     11.80 o 
   1  -4   1     2381.86     2219.99     21.88 o 
   2  -4   1      495.80      533.95      7.56 o 
   3  -4   1     1658.30     1650.23     16.10 o 
   4  -4   1        8.41       23.59      2.22 o 
   5  -4   1       95.00      100.27      4.20 o 
   6  -4   1       18.49       16.26      2.27 o 
   7  -4   1      574.00      598.03      9.34 o 
   8  -4   1      379.33      369.79     13.78 o 
   9  -4   1      231.34      243.05      9.97 o 
  10  -4   1      334.90      295.61     15.18 o 
  11  -4   1       24.69       24.44      7.21 o 
  12  -4   1       10.82        5.01      6.00 o 
  13  -4   1        0.06       -1.66      5.63 o 
  14  -4   1       11.59       11.88      7.55 o 
  15  -4   1        0.58        0.80      7.07 o 
 -15  -3   1        1.15        4.03      5.54 o 
 -14  -3   1       21.16        9.64      8.91 o 
 -13  -3   1        8.80       -1.96      6.22 o 
 -12  -3   1        1.40       -1.25      4.43 o 
 -11  -3   1        2.95        6.40      4.86 o 
 -10  -3   1      204.31      188.53     12.74 o 
  -9  -3   1       11.29        6.39      3.36 o 
  -8  -3   1      291.99      280.14      9.57 o 
  -7  -3   1        0.92        2.56      1.64 o 
  -6  -3   1      241.79      230.18      5.59 o 
  -5  -3   1      596.04      675.44      9.43 o 
  -4  -3   1     1587.04     1551.24     14.03 o 
  -3  -3   1     3460.62     3497.60     28.87 o 
  -2  -3   1     1143.43     1200.53     12.33 o 
  -1  -3   1     3909.28     3857.79     32.77 o 
   0  -3   1      111.35      103.82      4.97 o 
   1  -3   1     1043.50      952.66     11.77 o 
   2  -3   1     6822.90     7065.72     62.45 o 
   3  -3   1     2073.91     2001.02     18.27 o 
   4  -3   1        3.26        1.54      1.35 o 
   5  -3   1     1978.25     2035.62     18.34 o 
   6  -3   1      273.96      300.17      5.59 o 
   7  -3   1      178.71      181.00      5.61 o 
   8  -3   1     1072.49     1009.72     17.28 o 
   9  -3   1      221.75      217.97      9.07 o 
  10  -3   1       11.65        9.21      7.07 o 
  11  -3   1        5.30       -2.29      5.07 o 
  12  -3   1       10.57       19.97      7.10 o 
  13  -3   1        0.69       -1.37      5.26 o 
  14  -3   1       13.61       15.88     11.95 o 
  15  -3   1       27.62       35.53      9.59 o 
 -15  -2   1        0.82        2.36      5.58 o 
 -14  -2   1       26.02       26.94     12.62 o 
 -13  -2   1        0.01        1.13      4.96 o 
 -12  -2   1       41.30       43.07      7.96 o 
 -11  -2   1       20.39       17.50      5.71 o 
 -10  -2   1      291.10      317.59     13.76 o 
  -9  -2   1      159.56      181.65     10.99 o 
  -8  -2   1        0.99        0.22      2.54 o 
  -7  -2   1      349.76      331.59      7.27 o 
  -6  -2   1      369.41      455.70      8.10 o 
  -5  -2   1      518.06      522.16      9.26 o 
  -4  -2   1     1328.01     1313.47     14.08 o 
  -3  -2   1      791.18      804.24      8.94 o 
  -2  -2   1     8937.63     8699.05     75.27 o 
  -1  -2   1      273.75      262.66      4.11 o 
   0  -2   1      100.61       88.26      3.65 o 
   1  -2   1      734.08      696.52     18.46 o 
   2  -2   1    48037.61    47195.57    401.58 o 
   3  -2   1      175.55      166.31      3.80 o 
   4  -2   1      273.80      274.19      5.18 o 
   5  -2   1     1166.75     1111.76     13.47 o 
   6  -2   1      277.68      283.04      5.66 o 
   7  -2   1      449.04      448.64      7.67 o 
   8  -2   1      106.31      104.27      6.36 o 
   9  -2   1      300.20      281.51     15.88 o 
  10  -2   1        1.88        5.63      4.46 o 
  11  -2   1       41.32       34.33      7.07 o 
  12  -2   1       41.94       52.07      8.92 o 
  13  -2   1       15.14       22.84      7.50 o 
  14  -2   1        2.60        3.02      9.76 o 
  15  -2   1        5.61        9.37      7.40 o 
 -15  -1   1        1.52       -2.87      5.13 o 
 -14  -1   1       11.72       13.23      6.64 o 
 -13  -1   1        5.33        5.11      5.51 o 
 -12  -1   1       46.56       60.52      8.98 o 
 -11  -1   1        0.03        2.18      4.58 o 
 -10  -1   1       26.88       34.81      6.58 o 
  -9  -1   1      881.48      821.58     29.67 o 
  -8  -1   1        1.44        0.76      2.34 o 
  -7  -1   1       41.95       37.69      3.05 o 
  -6  -1   1       24.66       33.01      2.69 o 
  -5  -1   1      157.20      176.82      4.42 o 
  -4  -1   1       33.31       37.14      2.21 o 
  -3  -1   1     6218.23     6256.53     50.80 o 
  -2  -1   1        5.03        3.20      1.14 o 
  -1  -1   1     4291.74     4429.80     47.29 o 
   0  -1   1       11.13       11.89      1.28 o 
   1  -1   1    16527.08    15577.27    156.39 o 
   2  -1   1      447.49      382.10      4.18 o 
   3  -1   1     1752.92     1703.57     14.23 o 
   4  -1   1       80.51       75.67      3.38 o 
   5  -1   1      460.89      472.49      8.36 o 
   6  -1   1        0.29        1.31      1.62 o 
   7  -1   1       41.94       45.47      4.43 o 
   8  -1   1      158.15      144.31      6.72 o 
   9  -1   1      137.45      148.33     10.71 o 
  10  -1   1       47.07       44.19     10.90 o 
  11  -1   1      117.14      117.55     11.60 o 
  12  -1   1       86.75      108.20     11.88 o 
  13  -1   1        0.81        3.16      5.86 o 
  14  -1   1        0.27        2.35      6.52 o 
  15  -1   1        0.09        5.25      6.16 o 
 -15   0   1        0.44       -1.07      5.77 o 
 -14   0   1       13.42       22.70      7.64 o 
 -13   0   1       24.62       19.85     10.30 o 
 -12   0   1        1.21       -0.58      5.14 o 
 -11   0   1        0.06        0.69      4.62 o 
 -10   0   1       47.16       45.09      7.26 o 
  -9   0   1      808.73      701.89     20.32 o 
  -8   0   1       37.84       34.23      4.17 o 
  -7   0   1        8.06       10.45      1.98 o 
  -6   0   1      927.34      975.75     12.75 o 
  -5   0   1      768.51      772.78     10.28 o 
  -4   0   1      332.11      326.98      6.01 o 
  -3   0   1     1613.59     1667.24     17.06 o 
  -2   0   1     2879.05     2797.52     30.37 o 
  -1   0   1      166.87      145.21      4.03 o 
   1   0   1      211.83      184.10      3.05 o 
   2   0   1      334.06      351.57      6.24 o 
   3   0   1      827.87      851.78     11.17 o 
   4   0   1      806.51      722.18     11.67 o 
   5   0   1      225.20      209.82      4.17 o 
   6   0   1     1462.73     1537.11     16.28 o 
   7   0   1      782.40      807.65     12.95 o 
   8   0   1       17.00       29.89      3.69 o 
   9   0   1      103.05       96.61      6.36 o 
  10   0   1       12.99       13.88      4.80 o 
  11   0   1        9.92        3.73      4.59 o 
  12   0   1       25.32       28.86      8.27 o 
  13   0   1        0.17        5.79      5.68 o 
  14   0   1        9.28        5.20      6.43 o 
  15   0   1        0.22       -2.83      5.86 o 
 -15   1   1        5.28       14.62      7.06 o 
 -14   1   1        0.09        6.71      6.33 o 
 -13   1   1        0.12        3.63      6.01 o 
 -12   1   1      122.55      116.70     12.61 o 
 -11   1   1      133.69      133.63     12.14 o 
 -10   1   1      101.24       96.70     10.07 o 
  -9   1   1       57.73       59.92      9.65 o 
  -8   1   1       61.37       69.58      5.35 o 
  -7   1   1       59.41       52.71      3.33 o 
  -6   1   1      924.67      869.84     11.83 o 
  -5   1   1        5.74       14.40      1.82 o 
  -4   1   1      441.91      455.70      6.90 o 
  -3   1   1     1149.02     1158.27     10.30 o 
  -2   1   1     2488.65     2524.87     23.59 o 
  -1   1   1      737.35      650.14      7.22 o 
   0   1   1      634.08      403.25     11.05 o 
   1   1   1     2042.17     1954.62     17.55 o 
   2   1   1     5989.91     5881.37     48.43 o 
   3   1   1     3017.50     3069.00     25.46 o 
   4   1   1       11.21       19.13      2.12 o 
   5   1   1      206.08      204.58      5.26 o 
   6   1   1     1518.73     1591.56     17.45 o 
   7   1   1       34.40       34.82      3.35 o 
   8   1   1      307.44      321.58      7.19 o 
   9   1   1       22.57       14.99      5.17 o 
  10   1   1      224.99      242.10     13.51 o 
  11   1   1       15.40       18.29      7.90 o 
  12   1   1       12.71       13.97      5.64 o 
  13   1   1       23.75       24.97     10.84 o 
  14   1   1       28.30       25.38      7.77 o 
  15   1   1       21.05       17.20      8.99 o 
 -15   2   1       12.55        9.53      6.27 o 
 -14   2   1        1.96       -4.89      4.89 o 
 -13   2   1        0.65        4.26      5.90 o 
 -12   2   1       25.51       44.15      8.42 o 
 -11   2   1       57.59       62.59      9.52 o 
 -10   2   1        0.83        6.07      6.70 o 
  -9   2   1       26.73       23.71      5.84 o 
  -8   2   1     1168.65     1206.98     20.05 o 
  -7   2   1       77.58       83.49      5.42 o 
  -6   2   1      497.46      536.61      8.45 o 
  -5   2   1      458.89      403.57      5.84 o 
  -4   2   1      120.77      136.26      3.40 o 
  -3   2   1      297.36      239.56      5.90 o 
  -2   2   1      112.07       90.72      3.89 o 
  -1   2   1     2328.42     2121.84     22.15 o 
   0   2   1      277.60      271.49      5.37 o 
   1   2   1      833.89      777.26      8.78 o 
   2   2   1      993.59      990.38     12.02 o 
   3   2   1       26.55       17.47      1.50 o 
   4   2   1     4124.61     4100.49     34.13 o 
   5   2   1       21.39       27.39      2.39 o 
   6   2   1        0.26        1.83      1.56 o 
   7   2   1      285.50      283.22      6.54 o 
   8   2   1      150.78      145.28      5.67 o 
   9   2   1      175.88      192.00     10.20 o 
  10   2   1       11.94        8.56      4.01 o 
  11   2   1        1.69        1.49      3.33 o 
  12   2   1       85.11       96.17     14.24 o 
  13   2   1        0.01        6.97      5.75 o 
  14   2   1        0.13       -2.06      5.82 o 
  15   2   1       19.37       11.64      6.38 o 
 -15   3   1        0.97        8.56      7.33 o 
 -14   3   1        7.68        6.98      7.03 o 
 -13   3   1       32.78       44.65     12.31 o 
 -12   3   1        0.43        4.06      5.81 o 
 -11   3   1       59.67       61.10      8.85 o 
 -10   3   1       81.32      104.61     10.73 o 
  -9   3   1       74.55       76.07      9.04 o 
  -8   3   1       89.13       96.10     10.32 o 
  -7   3   1      199.21      211.17      6.48 o 
  -6   3   1       98.45      101.06      3.87 o 
  -5   3   1      676.16      675.59      8.64 o 
  -4   3   1      579.25      642.93      9.40 o 
  -3   3   1     2677.95     2528.24     22.29 o 
  -2   3   1     3995.81     3753.40     35.49 o 
  -1   3   1    11587.40    11293.63     83.59 o 
   0   3   1      643.73      655.25      8.51 o 
   1   3   1    25162.53    24454.96    365.89 o 
   2   3   1     2165.11     2155.12     24.94 o 
   3   3   1     1399.29     1390.59     14.52 o 
   4   3   1      764.36      796.03      9.46 o 
   5   3   1      403.16      453.08      7.24 o 
   6   3   1       36.05       49.44      3.21 o 
   7   3   1      100.39       95.05      4.41 o 
   8   3   1      462.17      429.97      9.08 o 
   9   3   1      841.10      827.50     15.57 o 
  10   3   1       26.74       21.89      5.77 o 
  11   3   1       17.10       21.20      5.93 o 
  12   3   1        1.93        5.21      4.70 o 
  13   3   1       10.24       12.86      6.20 o 
  14   3   1        8.91       11.69      6.40 o 
  15   3   1        0.95       15.34      6.64 o 
 -14   4   1       21.64       14.78      7.63 o 
 -13   4   1        3.85       -0.30      6.03 o 
 -12   4   1       50.93       41.54      8.94 o 
 -11   4   1        2.49        5.59      5.65 o 
 -10   4   1      108.69       85.02     16.46 o 
  -9   4   1        0.03        5.04      4.97 o 
  -8   4   1       55.64       49.59      6.41 o 
  -7   4   1      250.17      240.01      6.11 o 
  -6   4   1       25.42       23.01      2.82 o 
  -5   4   1        5.90        5.25      1.69 o 
  -4   4   1      504.47      491.98      7.87 o 
  -3   4   1       19.99       23.01      2.60 o 
  -2   4   1     2286.95     2429.64     23.29 o 
  -1   4   1      532.82      474.41      6.68 o 
   0   4   1      107.08      110.96      4.08 o 
   1   4   1      530.84      573.62      6.58 o 
   2   4   1     4061.90     4053.42     34.92 o 
   3   4   1      136.53      146.02      4.04 o 
   4   4   1      532.89      544.62      8.62 o 
   5   4   1     1846.76     1857.41     18.76 o 
   6   4   1        2.40        2.35      1.55 o 
   7   4   1       65.26       65.99      3.91 o 
   8   4   1      270.88      279.18      7.29 o 
   9   4   1        3.70        4.27      2.76 o 
  10   4   1       18.73       12.61      4.53 o 
  11   4   1       83.49       81.53      8.83 o 
  12   4   1       21.17        5.80      3.97 o 
  13   4   1       53.62       61.18      9.69 o 
  14   4   1       12.80       16.58      5.74 o 
  15   4   1        8.33        5.14      6.48 o 
 -14   5   1       52.78       49.57     13.77 o 
 -13   5   1        0.01        3.44      6.34 o 
 -12   5   1       34.26       29.20      7.80 o 
 -11   5   1        3.22        2.94      5.82 o 
 -10   5   1       26.14       26.92      6.82 o 
  -9   5   1      199.76      195.33     13.92 o 
  -8   5   1       92.79       96.42      5.66 o 
  -7   5   1      174.51      173.82      6.83 o 
  -6   5   1      235.43      224.52      5.70 o 
  -5   5   1       97.34      106.36      4.87 o 
  -4   5   1      876.47      937.24     12.78 o 
  -3   5   1      226.60      203.70      5.43 o 
  -2   5   1       33.91       47.24      3.55 o 
  -1   5   1      197.31      227.09      5.63 o 
   0   5   1      156.49      165.56      4.66 o 
   1   5   1      326.77      298.07      4.86 o 
   2   5   1      474.57      427.24      5.48 o 
   3   5   1      976.25      987.66     13.85 o 
   4   5   1     1388.61     1541.62     17.25 o 
   5   5   1      230.31      266.83      7.73 o 
   6   5   1       67.83       81.76      3.52 o 
   7   5   1       64.93       76.14      5.26 o 
   8   5   1       56.90       56.78      3.67 o 
   9   5   1        5.96       10.30      3.39 o 
  10   5   1        4.54        4.62      3.83 o 
  11   5   1       31.28       35.20      7.29 o 
  12   5   1       15.42       15.06      5.13 o 
  13   5   1        0.21        6.84      4.85 o 
  14   5   1       12.67       10.55      5.05 o 
  15   5   1        0.82       -0.82      5.17 o 
 -14   6   1        4.47       14.65     15.70 o 
 -13   6   1       11.32        5.12      6.73 o 
 -12   6   1       51.98       40.87      9.19 o 
 -11   6   1       11.71        1.41      5.40 o 
 -10   6   1       12.74       12.50      5.72 o 
  -9   6   1        5.37        8.58      4.93 o 
  -8   6   1      115.97      145.44      7.26 o 
  -7   6   1        8.23        7.69      2.80 o 
  -6   6   1      271.53      283.59      8.63 o 
  -5   6   1      886.31      874.45     13.28 o 
  -4   6   1       30.87       26.54      2.68 o 
  -3   6   1       64.29       67.68      4.38 o 
  -2   6   1      575.45      566.56      8.60 o 
  -1   6   1      303.15      274.65      7.45 o 
   0   6   1      923.47      898.63     11.60 o 
   1   6   1     1271.83     1433.68     14.66 o 
   2   6   1      819.95      877.21      9.24 o 
   3   6   1      104.08      121.07      2.91 o 
   4   6   1       91.16       89.11      5.09 o 
   5   6   1        8.65        5.71      2.63 o 
   6   6   1        4.18        2.80      2.05 o 
   7   6   1       37.38       45.33      3.25 o 
   8   6   1      434.88      457.47      8.21 o 
   9   6   1        3.25       -1.24      2.30 o 
  10   6   1        6.57       12.83      5.62 o 
  11   6   1       48.36       56.52      7.25 o 
  12   6   1        2.04       -3.78      3.78 o 
  13   6   1        1.82        0.37      4.28 o 
  14   6   1        1.63       -2.87      4.48 o 
  15   6   1        3.81        2.86      5.14 o 
 -14   7   1        1.20      -11.51     11.51 o 
 -13   7   1        2.17       16.70     12.91 o 
 -12   7   1       16.75       32.36     13.75 o 
 -11   7   1        0.00        9.65     10.97 o 
 -10   7   1        9.39       19.21      8.57 o 
  -9   7   1       94.73       79.92      7.53 o 
  -8   7   1      553.55      510.54     15.36 o 
  -7   7   1       52.43       56.99      4.79 o 
  -6   7   1       73.76       80.17      4.77 o 
  -5   7   1      128.27      134.14      6.36 o 
  -4   7   1       70.80       76.13      4.28 o 
  -3   7   1     1160.93     1199.94     15.78 o 
  -2   7   1      550.76      549.77      8.86 o 
  -1   7   1     1156.47     1239.55     15.28 o 
   0   7   1        0.29        1.59      1.79 o 
   1   7   1      210.45      197.76      5.42 o 
   2   7   1     1146.46     1218.82     12.17 o 
   3   7   1      223.86      260.59      4.59 o 
   4   7   1      321.98      336.45      6.90 o 
   5   7   1      743.69      768.37     16.46 o 
   6   7   1      285.76      265.21      9.25 o 
   7   7   1      224.66      220.31      8.04 o 
   8   7   1      330.85      317.46      6.42 o 
   9   7   1       87.54       90.69      6.06 o 
  10   7   1       36.07       29.74      5.16 o 
  11   7   1       22.39       31.37      8.55 o 
  12   7   1        0.36        2.85      3.75 o 
  13   7   1        0.01        1.07      5.37 o 
  14   7   1        1.22        4.24      5.35 o 
  15   7   1        2.98       -4.36      4.45 o 
 -13   8   1        0.85       19.37     15.39 o 
 -12   8   1        0.22        6.36     10.65 o 
 -11   8   1        4.82       -4.42      8.16 o 
 -10   8   1        0.99        8.86     10.74 o 
  -9   8   1       27.39       37.45     13.45 o 
  -8   8   1       76.32       95.43     15.29 o 
  -7   8   1        0.22        2.13      3.66 o 
  -6   8   1        0.37        7.08      4.13 o 
  -5   8   1      276.10      279.28     11.32 o 
  -4   8   1       14.30       14.79      2.96 o 
  -3   8   1       14.25       11.39      2.85 o 
  -2   8   1      834.90      909.26     21.11 o 
  -1   8   1       14.61        4.60      2.14 o 
   0   8   1      188.25      198.59      5.44 o 
   1   8   1      788.05      830.27     11.06 o 
   2   8   1      191.66      212.93      6.35 o 
   3   8   1      289.35      308.50      5.36 o 
   4   8   1       22.01       26.49      2.14 o 
   5   8   1       41.98       38.83      3.77 o 
   6   8   1      139.22      162.32      7.54 o 
   7   8   1      172.95      171.50      8.59 o 
   8   8   1       19.02       21.49      4.20 o 
   9   8   1        1.58        3.97      2.07 o 
  10   8   1        0.30        2.69      3.26 o 
  11   8   1        1.41       -1.35      3.44 o 
  12   8   1        7.61       18.70      5.36 o 
  13   8   1        0.78       -4.68      4.89 o 
  14   8   1        0.54        7.10      4.93 o 
 -13   9   1        0.55       11.52     13.63 o 
 -12   9   1        5.17        8.33     11.93 o 
 -11   9   1       14.47       22.28     13.38 o 
 -10   9   1        6.21       15.32     11.73 o 
  -9   9   1        2.65        4.02      5.63 o 
  -8   9   1       45.47       45.29      8.50 o 
  -7   9   1       63.29       56.63      6.84 o 
  -6   9   1        4.76        4.07      3.81 o 
  -5   9   1        3.27       -1.80      3.20 o 
  -4   9   1       12.01       13.86      3.76 o 
  -3   9   1        0.82       -0.80      3.46 o 
  -2   9   1      274.59      275.68      7.96 o 
  -1   9   1       32.36       39.15      3.57 o 
   0   9   1       88.13       81.56      4.33 o 
   1   9   1      198.75      203.84      5.42 o 
   2   9   1        6.90       10.84      2.63 o 
   3   9   1       24.22       28.35      2.48 o 
   4   9   1       45.28       54.45      3.17 o 
   5   9   1       98.97      110.09      3.74 o 
   6   9   1      267.24      271.92      8.09 o 
   7   9   1        8.10        6.91      3.43 o 
   8   9   1       10.47       12.10      4.01 o 
   9   9   1       37.86       33.64      5.52 o 
  10   9   1       20.04       20.13      4.20 o 
  11   9   1        0.10        1.01      3.66 o 
  12   9   1        1.28        3.48      4.36 o 
  13   9   1        0.12       -4.23      4.23 o 
  14   9   1        1.50        2.78      5.41 o 
 -12  10   1        0.40       17.56     14.50 o 
 -11  10   1        5.28        2.13     11.94 o 
 -10  10   1       12.27        9.56     10.89 o 
  -9  10   1       32.37       54.42      9.68 o 
  -8  10   1        1.04        6.81      7.16 o 
  -7  10   1       11.19        9.88      6.35 o 
  -6  10   1        2.17       -2.59      5.17 o 
  -5  10   1      245.74      269.72     14.27 o 
  -4  10   1      107.91      128.87     10.94 o 
  -3  10   1      130.11      131.96      7.74 o 
  -2  10   1       62.54       72.02      5.33 o 
  -1  10   1        0.02        0.88      2.59 o 
   0  10   1       28.06       41.06      6.04 o 
   1  10   1       13.05       12.40      2.66 o 
   2  10   1      427.13      446.09      8.10 o 
   3  10   1       86.78       94.56      4.23 o 
   4  10   1      305.21      320.04      6.62 o 
   5  10   1      513.42      512.34      8.09 o 
   6  10   1       87.74       89.37      5.63 o 
   7  10   1       60.51       79.56      6.98 o 
   8  10   1       23.19       22.11      5.40 o 
   9  10   1       49.44       45.01      6.27 o 
  10  10   1        0.45        0.54     10.29 o 
  11  10   1        7.64        3.81      7.37 o 
  12  10   1        3.33        2.22      4.46 o 
  13  10   1        0.63       -0.39      4.47 o 
  14  10   1        0.12       -4.88      5.14 o 
 -12  11   1        1.44        9.06     14.00 o 
 -11  11   1        0.00       16.87     13.54 o 
 -10  11   1        1.19        8.23      7.50 o 
  -9  11   1        5.53        5.56      7.03 o 
  -8  11   1        8.79       13.52      7.49 o 
  -7  11   1       11.25       11.34     14.16 o 
  -6  11   1       70.29       70.21      9.97 o 
  -5  11   1      120.48      127.90     13.61 o 
  -4  11   1       38.05       39.55      6.95 o 
  -3  11   1        0.62       -2.69      3.99 o 
  -2  11   1        1.21        3.45      4.65 o 
  -1  11   1       25.84       17.40      5.37 o 
   0  11   1      107.13      107.36      7.98 o 
   1  11   1      181.43      223.16     10.45 o 
   2  11   1      348.37      337.55     12.38 o 
   3  11   1      109.94      133.33      7.62 o 
   4  11   1        1.27        4.14      3.05 o 
   5  11   1       20.80       20.51      2.78 o 
   6  11   1        5.66        1.61      2.61 o 
   7  11   1        0.24        2.07      3.39 o 
   8  11   1       11.16       11.14      4.46 o 
   9  11   1       30.89       45.19      5.85 o 
  10  11   1       20.92       25.84      6.87 o 
  11  11   1       13.12       21.89      8.97 o 
  12  11   1        1.02        4.27      9.04 o 
  13  11   1        0.44        8.88     11.29 o 
 -11  12   1       14.58       38.18     17.10 o 
 -10  12   1        0.00       28.58     15.01 o 
  -9  12   1        1.65       14.69     11.44 o 
  -8  12   1        0.32        3.10      7.89 o 
  -7  12   1        1.23       -4.90     11.46 o 
  -6  12   1       37.96       25.07      9.63 o 
  -5  12   1       95.11       93.83     10.53 o 
  -4  12   1        0.00       -4.70      4.70 o 
  -3  12   1        8.76       14.74      5.78 o 
  -2  12   1      160.25      148.68     11.71 o 
  -1  12   1       43.74       44.84      7.36 o 
   0  12   1        7.08       15.60      4.83 o 
   1  12   1       25.05       28.49      5.61 o 
   2  12   1        6.03        4.66      3.64 o 
   3  12   1       74.53       76.75      8.19 o 
   4  12   1       26.64       21.51      4.78 o 
   5  12   1       42.26       40.72      5.10 o 
   6  12   1       48.26       45.87      4.95 o 
   7  12   1       50.07       54.29      5.76 o 
   8  12   1        2.98       -0.88      3.61 o 
   9  12   1       30.43       30.86      6.56 o 
  10  12   1        5.72        7.25      6.64 o 
  11  12   1        3.18        5.09      9.27 o 
  12  12   1        2.91        2.28     10.36 o 
  13  12   1        0.78        0.59     10.82 o 
 -10  13   1       22.17        3.42     11.13 o 
  -9  13   1        0.13       20.86     12.36 o 
  -8  13   1       10.62       49.16     15.17 o 
  -7  13   1        0.02        9.92      9.19 o 
  -6  13   1       24.81       29.10      9.37 o 
  -5  13   1       16.78       33.83      7.42 o 
  -4  13   1       95.87      115.57     10.95 o 
  -3  13   1       25.29       20.13     10.54 o 
  -2  13   1       92.79       99.94     10.28 o 
  -1  13   1        0.70        2.84      5.21 o 
   0  13   1        0.78        3.15      6.71 o 
   1  13   1       36.12       29.76      5.79 o 
   2  13   1        1.94        2.61      6.12 o 
   3  13   1       83.47       79.00      7.59 o 
   4  13   1       46.30       62.94      6.98 o 
   5  13   1        1.73        1.85      4.91 o 
   6  13   1        8.34       13.85      4.29 o 
   7  13   1       18.87       13.08      3.99 o 
   8  13   1        0.45       -3.54      5.72 o 
   9  13   1        1.45       -0.73      5.96 o 
  10  13   1       16.37       14.00     12.08 o 
  12  13   1        0.01        2.79     10.06 o 
  -9  14   1        8.13       17.94     12.03 o 
  -8  14   1        6.35       22.95     12.87 o 
  -7  14   1       16.09       31.51     11.63 o 
  -6  14   1        3.44       16.40     10.40 o 
  -5  14   1       85.37       95.93     12.38 o 
  -4  14   1      115.29      149.42     12.78 o 
  -3  14   1        0.22        0.59      5.22 o 
  -2  14   1       73.48       66.29      9.10 o 
  -1  14   1        2.52        0.84      5.49 o 
   0  14   1       42.10       45.76      7.90 o 
   1  14   1       26.06       14.91      6.92 o 
   2  14   1        0.70        2.74      3.86 o 
   3  14   1        0.85        3.44      3.55 o 
   4  14   1        1.26        8.60      3.94 o 
   5  14   1       86.92       95.99     14.19 o 
   6  14   1        0.01        5.62      3.89 o 
   7  14   1        7.57       12.59      4.43 o 
   8  14   1        9.91        8.63      4.16 o 
   9  14   1        0.02       -6.86      6.86 o 
  10  14   1        4.34        6.40     12.23 o 
  -8  15   1       13.28       44.19     14.60 o 
  -7  15   1        3.40       19.85     20.24 o 
  -6  15   1        0.30        7.88     22.91 o 
  -5  15   1        3.33        1.97      7.56 o 
  -4  15   1       14.76       28.91      7.69 o 
  -3  15   1       13.18       21.93      7.19 o 
  -2  15   1       13.75       24.06      7.22 o 
  -1  15   1      141.61      116.38     11.39 o 
   0  15   1        3.54        5.48      5.71 o 
   1  15   1       12.02       13.59      7.47 o 
   2  15   1        0.09        9.62      5.40 o 
   3  15   1        8.71        2.54      8.04 o 
   4  15   1       76.36       92.32      9.40 o 
   5  15   1       10.47        5.22      4.84 o 
   6  15   1        5.21        7.22      5.52 o 
   7  15   1       43.04       29.34      5.83 o 
   8  15   1        0.02       -0.90      6.30 o 
   9  15   1        0.40        3.45      6.98 o 
  10  15   1        0.02       -9.25     10.17 o 
  -7  16   1        1.06       21.98     21.40 o 
  -6  16   1       10.42       19.03     11.63 o 
  -5  16   1        1.05        7.58      6.62 o 
  -4  16   1       33.09       24.85     12.97 o 
  -3  16   1       56.43       67.12     19.10 o 
  -2  16   1       24.38       23.70      7.52 o 
  -1  16   1        4.38       11.73      9.39 o 
   0  16   1        3.10       -2.13      6.14 o 
   1  16   1        0.37       -5.78      5.78 o 
   2  16   1        7.11        8.49      6.13 o 
   3  16   1        2.36        3.14     14.96 o 
   4  16   1       22.91       27.51      7.41 o 
   5  16   1        3.76        1.31      5.65 o 
   6  16   1       10.02       15.73      5.59 o 
   7  16   1        1.01       -5.44      6.90 o 
   8  16   1        0.34       -4.30      4.45 o 
   9  16   1        9.52       10.06      8.81 o 
  -6  17   1        3.27       22.73     20.14 o 
  -5  17   1        4.54        3.86     18.20 o 
  -4  17   1        3.40        1.37      8.52 o 
  -3  17   1        0.95       16.26     16.36 o 
  -2  17   1       15.92       14.95      8.55 o 
  -1  17   1        2.02       -8.95     12.20 o 
   0  17   1        1.00        2.35      6.62 o 
   1  17   1        6.42        9.24      8.00 o 
   2  17   1        0.87       -3.80      5.08 o 
   3  17   1        0.03        1.87      8.72 o 
   4  17   1       38.62       34.60     10.20 o 
   5  17   1        0.02       -0.30      6.16 o 
   6  17   1        5.09        3.49      5.77 o 
   7  17   1        0.43       -2.17      6.14 o 
   8  17   1        0.21        0.83      5.92 o 
  -4  18   1        1.26        9.61     10.88 o 
  -3  18   1        2.77        3.18      8.30 o 
  -2  18   1        0.10        0.20      7.41 o 
  -1  18   1        0.34       -6.29     12.29 o 
   0  18   1        1.71        8.21      7.20 o 
   1  18   1        1.86       -2.76      9.85 o 
   2  18   1        1.72        3.46      5.89 o 
   3  18   1       25.52       22.30      8.33 o 
   4  18   1        3.65       11.35      7.06 o 
   5  18   1        2.38       -1.75      6.81 o 
   6  18   1        4.04       -1.44      7.30 o 
  -1  19   1        5.23       10.16      9.21 o 
   0  19   1        0.33        5.57      8.31 o 
   1  19   1        0.17        0.00     12.97 o 
   2  19   1        0.05      -16.88     19.98 o 
   3  19   1        1.06        5.39     10.31 o 
  -5 -18   2        0.55       11.22      6.58 o 
  -4 -18   2        0.28        2.25     16.78 o 
  -3 -18   2        0.23       -2.94     10.40 o 
  -2 -18   2        0.59       -2.46      6.26 o 
  -1 -18   2        6.31       -2.90      5.40 o 
   0 -18   2        1.91        7.15      7.29 o 
   1 -18   2        0.97       -1.59     10.18 o 
   2 -18   2        0.68       -4.55      6.87 o 
   3 -18   2        5.35       -3.19      8.80 o 
  -7 -17   2        2.90        5.30      6.23 o 
  -6 -17   2       14.64        7.07      6.03 o 
  -5 -17   2        0.16        0.28      5.98 o 
  -4 -17   2       15.00       12.42      7.33 o 
  -3 -17   2        3.21       11.78      7.88 o 
  -2 -17   2        4.20        2.84      6.25 o 
  -1 -17   2        3.20        4.76      6.85 o 
   0 -17   2       11.04       13.32     26.50 o 
   1 -17   2        4.29       13.55      7.62 o 
   2 -17   2        3.76        0.36      7.23 o 
   3 -17   2        0.84        4.59      8.05 o 
   4 -17   2        8.58        3.12     12.03 o 
   5 -17   2        0.65        3.09     12.67 o 
  -8 -16   2       10.98       10.22      7.32 o 
  -7 -16   2        0.25        0.49      8.03 o 
  -6 -16   2        0.08       -3.89      4.67 o 
  -5 -16   2        0.35        1.06      6.43 o 
  -4 -16   2        5.66        6.91      4.98 o 
  -3 -16   2        1.33        2.08      7.35 o 
  -2 -16   2       11.94       19.40      7.30 o 
  -1 -16   2        0.14        0.54      5.59 o 
   0 -16   2        3.30        2.65      6.80 o 
   1 -16   2        0.08        3.13      9.12 o 
   2 -16   2        0.02        6.58      7.44 o 
   3 -16   2        1.93        3.09      6.98 o 
   4 -16   2       11.97        7.37      8.14 o 
   5 -16   2        2.82       13.10      9.05 o 
   6 -16   2        0.04        5.05     19.39 o 
   7 -16   2       13.02       14.76     20.82 o 
  -9 -15   2       10.85       11.13      6.98 o 
  -8 -15   2        0.19       -3.31      8.78 o 
  -7 -15   2        1.01       -2.68     12.73 o 
  -6 -15   2        7.04       12.81      5.87 o 
  -5 -15   2        3.06       -1.21      4.18 o 
  -4 -15   2        0.20        4.19      5.70 o 
  -3 -15   2       46.12       38.44      7.90 o 
  -2 -15   2       44.31       17.46      7.62 o 
  -1 -15   2        2.81       -2.58      5.82 o 
   0 -15   2        5.12        0.85      6.46 o 
   1 -15   2        4.92        2.37      6.63 o 
   2 -15   2        7.84       -3.91      7.71 o 
   3 -15   2        0.02        7.68      7.09 o 
   4 -15   2        0.18        1.08      7.27 o 
   5 -15   2        1.36        4.46      7.69 o 
   6 -15   2        8.59      -16.57     16.57 o 
   7 -15   2        0.46       19.58     21.09 o 
   8 -15   2        1.06       22.83     11.12 o 
 -10 -14   2        1.59        5.61      5.32 o 
  -9 -14   2        2.27        2.82      5.99 o 
  -8 -14   2        0.19       -3.29      4.81 o 
  -7 -14   2        0.28       -3.51      7.85 o 
  -6 -14   2        9.05        9.32      5.07 o 
  -5 -14   2        5.40        9.19      5.43 o 
  -4 -14   2        2.88        4.12      3.84 o 
  -3 -14   2      151.98      152.81     13.33 o 
  -2 -14   2       13.02        5.03      5.41 o 
  -1 -14   2       49.88       35.50     11.24 o 
   0 -14   2      360.48      378.44     25.83 o 
   1 -14   2       19.47       16.33      7.16 o 
   2 -14   2       16.53       18.41      7.82 o 
   3 -14   2       13.46       14.13      7.52 o 
   4 -14   2        3.07       12.48      6.46 o 
   5 -14   2        5.17        8.81      5.71 o 
   6 -14   2        6.86        8.49      6.42 o 
   7 -14   2        3.35        9.66     11.25 o 
   8 -14   2        1.69       13.39     11.59 o 
   9 -14   2       17.30       26.80     11.12 o 
 -11 -13   2        6.21        3.30      9.98 o 
 -10 -13   2        0.99        1.14      4.50 o 
  -9 -13   2        0.23        3.42      5.47 o 
  -8 -13   2       12.43       10.86      5.10 o 
  -7 -13   2        4.31       -3.40      4.19 o 
  -6 -13   2        2.40        4.88      4.33 o 
  -5 -13   2       24.72       35.79      7.50 o 
  -4 -13   2       23.52       22.08     11.99 o 
  -3 -13   2       54.20       43.89     10.90 o 
  -2 -13   2        3.66        0.43      4.53 o 
  -1 -13   2       15.30       20.42      6.66 o 
   0 -13   2       13.92        4.41      6.46 o 
   1 -13   2        1.02        0.07      7.14 o 
   2 -13   2        5.95        8.46      7.96 o 
   3 -13   2       11.30       13.06      6.04 o 
   4 -13   2      227.10      256.89     14.23 o 
   5 -13   2        3.63        6.15      5.76 o 
   6 -13   2       52.00       49.16     10.16 o 
   7 -13   2       34.73       30.92      7.99 o 
   8 -13   2        0.05       11.11     12.40 o 
   9 -13   2        8.51       17.24     14.82 o 
  10 -13   2        0.52        2.46     12.53 o 
 -12 -12   2        9.20        7.46      5.02 o 
 -11 -12   2        2.05       11.59      8.24 o 
 -10 -12   2       11.51        9.24      5.40 o 
  -9 -12   2        4.77       -0.47      4.46 o 
  -8 -12   2       34.29       46.52     12.15 o 
  -7 -12   2        3.74        3.12      3.52 o 
  -6 -12   2       85.51       89.73      8.82 o 
  -5 -12   2        5.34        9.29      4.46 o 
  -4 -12   2       14.75       20.74      6.18 o 
  -3 -12   2      151.85      152.52     14.38 o 
  -2 -12   2       47.02       54.20      8.25 o 
  -1 -12   2        1.23       -3.87      5.91 o 
   0 -12   2      113.41       98.70     14.71 o 
   1 -12   2      353.54      335.47     14.20 o 
   2 -12   2      511.51      553.30     21.58 o 
   3 -12   2        0.78        1.56      6.67 o 
   4 -12   2       31.30       53.36      7.60 o 
   5 -12   2        0.71       -0.13      5.01 o 
   6 -12   2      174.01      166.37     10.26 o 
   7 -12   2        5.75       17.55      6.86 o 
   8 -12   2       11.19        9.49      7.14 o 
   9 -12   2        5.05       27.20     10.68 o 
  10 -12   2        2.10       15.84     12.08 o 
  11 -12   2        0.14        3.01     13.04 o 
 -12 -11   2        0.24        4.56      5.20 o 
 -11 -11   2        0.89       -1.38      4.84 o 
 -10 -11   2        2.36        2.47      4.79 o 
  -9 -11   2        0.01       -2.82      3.73 o 
  -8 -11   2        2.38       -1.87      4.70 o 
  -7 -11   2       31.95       27.19      7.63 o 
  -6 -11   2       11.98        6.97      3.51 o 
  -5 -11   2       45.22       42.94      6.48 o 
  -4 -11   2      718.72      716.07     17.14 o 
  -3 -11   2        3.84        3.20      3.69 o 
  -2 -11   2      355.25      359.22     14.85 o 
  -1 -11   2      244.41      249.88     11.78 o 
   0 -11   2        0.36        4.98      4.65 o 
   1 -11   2       55.89       65.47      7.65 o 
   2 -11   2       96.55      100.80      9.17 o 
   3 -11   2       79.34       88.54      8.81 o 
   4 -11   2       10.12       11.36      5.33 o 
   5 -11   2      233.69      242.28     13.86 o 
   6 -11   2        1.40        2.25      4.02 o 
   7 -11   2       49.14       49.35     10.63 o 
   8 -11   2       27.02       24.03      7.11 o 
   9 -11   2        0.06       -1.82      5.58 o 
  10 -11   2       18.25       25.35      8.64 o 
  11 -11   2        8.61       10.97     13.29 o 
  12 -11   2       10.30        8.97     13.56 o 
 -13 -10   2        1.16        0.56      5.26 o 
 -12 -10   2        0.40        1.48      5.45 o 
 -11 -10   2       12.37       14.34      5.83 o 
 -10 -10   2        0.60        2.84      4.46 o 
  -9 -10   2        0.43        7.88      6.28 o 
  -8 -10   2       12.01       10.14      3.98 o 
  -7 -10   2        2.08        0.35      2.58 o 
  -6 -10   2       67.02       71.32      5.91 o 
  -5 -10   2        0.01        4.71      3.05 o 
  -4 -10   2       26.01       21.72      4.34 o 
  -3 -10   2      258.67      258.28      9.09 o 
  -2 -10   2       35.18       28.39      4.85 o 
  -1 -10   2      110.52      116.01      8.80 o 
   0 -10   2       10.47        7.15      5.86 o 
   1 -10   2        7.48       10.19      4.74 o 
   2 -10   2       96.47      117.56     13.42 o 
   3 -10   2      154.39      143.71     10.24 o 
   4 -10   2        0.99       -2.37      4.16 o 
   5 -10   2      763.85      736.22     22.96 o 
   6 -10   2      151.76      151.53      9.21 o 
   7 -10   2       41.99       32.81      8.16 o 
   8 -10   2       17.26       11.69      6.00 o 
   9 -10   2        3.96        2.59      6.19 o 
  10 -10   2        5.14       -1.57      5.98 o 
  11 -10   2        3.37        8.00     11.84 o 
  12 -10   2        0.03        6.70     11.96 o 
 -13  -9   2        3.18        4.18      5.82 o 
 -12  -9   2        4.63        5.10     10.37 o 
 -11  -9   2        0.80        3.51      5.12 o 
 -10  -9   2       14.56       14.01      5.97 o 
  -9  -9   2       34.97       37.08      6.29 o 
  -8  -9   2      300.62      307.91     17.20 o 
  -7  -9   2       78.47       85.15      4.30 o 
  -6  -9   2        0.02        2.89      2.14 o 
  -5  -9   2       20.28       15.01      2.52 o 
  -4  -9   2      246.88      234.30      5.91 o 
  -3  -9   2       18.41       20.05      3.46 o 
  -2  -9   2       45.54       52.86      3.79 o 
  -1  -9   2        4.22        6.02      2.74 o 
   0  -9   2      574.76      565.50     11.78 o 
   1  -9   2      123.08      146.84      6.42 o 
   2  -9   2       32.01       39.24      6.19 o 
   3  -9   2      194.89      207.09      7.52 o 
   4  -9   2       15.12       14.80      4.80 o 
   5  -9   2      325.38      348.45     13.18 o 
   6  -9   2      128.19      114.42      7.90 o 
   7  -9   2       17.46       19.81     10.11 o 
   8  -9   2        0.41        5.95      5.35 o 
   9  -9   2        1.58       -2.01      5.10 o 
  10  -9   2       13.76       18.97      6.91 o 
  11  -9   2        0.01       -2.37     10.76 o 
  12  -9   2       45.26       32.85     14.98 o 
  13  -9   2        3.43       -7.51     12.68 o 
 -14  -8   2        2.54        4.66      5.58 o 
 -13  -8   2       13.87        7.35      6.14 o 
 -12  -8   2        0.10        2.81      5.06 o 
 -11  -8   2        1.58        3.67      4.89 o 
 -10  -8   2       25.96       28.31      5.73 o 
  -9  -8   2       66.39       68.50      9.90 o 
  -8  -8   2      139.28      144.66      8.32 o 
  -7  -8   2      445.08      438.70      8.04 o 
  -6  -8   2       10.07        7.47      2.20 o 
  -5  -8   2        2.87        2.67      1.99 o 
  -4  -8   2       68.94       79.16      3.75 o 
  -3  -8   2       63.42       58.96      3.39 o 
  -2  -8   2       73.66       82.28      5.05 o 
  -1  -8   2      435.27      437.10      6.80 o 
   0  -8   2      350.45      326.08      8.42 o 
   1  -8   2       15.45       14.55      2.73 o 
   2  -8   2      175.34      159.07      9.14 o 
   3  -8   2       18.08       25.31      2.61 o 
   4  -8   2      365.75      378.58      8.54 o 
   5  -8   2        8.09        7.06      2.68 o 
   6  -8   2      288.24      273.30      9.93 o 
   7  -8   2       71.89       91.16      7.77 o 
   8  -8   2       22.30       17.79      8.93 o 
   9  -8   2       65.04       77.68      8.50 o 
  10  -8   2        1.86        1.85      9.19 o 
  11  -8   2       26.86       38.71     15.65 o 
  12  -8   2       22.90       11.07     12.76 o 
  13  -8   2        1.00       -2.90     13.24 o 
 -14  -7   2        5.47       13.57      6.36 o 
 -13  -7   2        0.01       -1.81      4.39 o 
 -12  -7   2       19.59       22.21      6.03 o 
 -11  -7   2        3.52       -0.43      3.94 o 
 -10  -7   2        2.13       -0.65      3.56 o 
  -9  -7   2       12.94        3.61      4.23 o 
  -8  -7   2       25.10       21.41      4.51 o 
  -7  -7   2      103.72       97.92      4.75 o 
  -6  -7   2       41.65       47.68      3.10 o 
  -5  -7   2      666.72      699.46     10.07 o 
  -4  -7   2      501.73      516.74      7.62 o 
  -3  -7   2      761.96      738.54      8.96 o 
  -2  -7   2        6.99        0.40      2.42 o 
  -1  -7   2      587.64      556.06      7.84 o 
   0  -7   2     1147.74     1131.42     16.39 o 
   1  -7   2        5.10       11.27      3.59 o 
   2  -7   2      128.46      120.34      6.52 o 
   3  -7   2        0.50        6.15      1.72 o 
   4  -7   2        5.38        4.60      2.21 o 
   5  -7   2        3.06        4.48      1.95 o 
   6  -7   2      521.79      514.91      9.09 o 
   7  -7   2       14.65       12.39      3.50 o 
   8  -7   2       97.43       70.60      5.78 o 
   9  -7   2        8.32       16.54      5.07 o 
  10  -7   2        0.49        4.24      5.32 o 
  11  -7   2        0.13       -0.16      7.09 o 
  12  -7   2        0.49       23.89     14.00 o 
  13  -7   2        5.00        1.22     13.31 o 
  14  -7   2        0.53        5.35     13.75 o 
 -14  -6   2        0.00       -2.64      3.97 o 
 -13  -6   2        0.51        3.36      4.75 o 
 -12  -6   2        2.79        7.07      5.89 o 
 -11  -6   2        3.08        3.29      4.40 o 
 -10  -6   2       31.90       23.28      7.44 o 
  -9  -6   2        1.46        2.74      3.33 o 
  -8  -6   2      104.81      103.28      7.07 o 
  -7  -6   2        3.94       -0.15      2.36 o 
  -6  -6   2      176.79      163.48      4.78 o 
  -5  -6   2      905.64      894.04     11.33 o 
  -4  -6   2      293.31      292.28      5.68 o 
  -3  -6   2      673.64      755.77      8.81 o 
  -2  -6   2     1297.25     1480.47     14.97 o 
  -1  -6   2      237.44      239.81      5.05 o 
   0  -6   2     3931.31     3805.16     40.09 o 
   1  -6   2      130.38      118.01      6.86 o 
   2  -6   2       73.23       88.29      2.87 o 
   3  -6   2      137.96      116.14      3.97 o 
   4  -6   2       39.05       20.68      2.41 o 
   5  -6   2      374.22      427.32      7.56 o 
   6  -6   2       11.50       11.54      2.73 o 
   7  -6   2      259.07      266.70      6.62 o 
   8  -6   2       81.16       90.58      5.74 o 
   9  -6   2       38.84       31.75      4.82 o 
  10  -6   2       23.19       21.88     12.90 o 
  11  -6   2       46.13       36.48      7.93 o 
  12  -6   2       59.14       41.90      9.05 o 
  13  -6   2       10.56        8.22      6.56 o 
  14  -6   2        7.60        4.22      8.81 o 
 -15  -5   2        0.07        5.32      4.73 o 
 -14  -5   2       35.39       53.66      8.74 o 
 -13  -5   2        1.49        4.63      6.70 o 
 -12  -5   2        4.33        5.21      3.74 o 
 -11  -5   2        1.41       -1.94      3.31 o 
 -10  -5   2      127.24      131.53     10.96 o 
  -9  -5   2       49.45       41.21      6.12 o 
  -8  -5   2       97.46       91.84      6.79 o 
  -7  -5   2       11.66       13.11      3.43 o 
  -6  -5   2       13.16       12.18      1.94 o 
  -5  -5   2      293.93      304.65      5.35 o 
  -4  -5   2      307.76      283.54      5.40 o 
  -3  -5   2     1073.86     1173.40     12.19 o 
  -2  -5   2      354.76      326.52      6.03 o 
  -1  -5   2     1791.63     1864.40     20.86 o 
   0  -5   2        4.31       -2.21      2.21 o 
   1  -5   2       44.24       43.95      4.13 o 
   2  -5   2       75.96       63.18      2.43 o 
   3  -5   2       70.99       66.04      4.05 o 
   4  -5   2      503.38      488.15      7.39 o 
   5  -5   2      177.16      181.53      4.76 o 
   6  -5   2       49.41       50.47      3.14 o 
   7  -5   2       23.75       23.12      3.17 o 
   8  -5   2       12.31        7.84      2.89 o 
   9  -5   2      266.00      273.77     10.67 o 
  10  -5   2      148.18      190.06     14.25 o 
  11  -5   2        6.98        8.88      5.84 o 
  12  -5   2        1.24        7.13      6.03 o 
  13  -5   2        8.17       11.01      6.97 o 
  14  -5   2        0.43        1.28      6.45 o 
  15  -5   2        0.09       -3.37     11.48 o 
 -15  -4   2        0.02        4.70      5.47 o 
 -14  -4   2       23.77       19.12      6.79 o 
 -13  -4   2        0.93       -0.15      5.27 o 
 -12  -4   2        0.03        5.64      3.74 o 
 -11  -4   2       13.90       14.34      4.86 o 
 -10  -4   2      158.32      151.79     11.50 o 
  -9  -4   2       13.58        8.96      3.66 o 
  -8  -4   2        9.56        5.19      2.95 o 
  -7  -4   2       83.50       92.68      4.36 o 
  -6  -4   2      227.41      227.09      5.28 o 
  -5  -4   2      218.52      193.08      4.55 o 
  -4  -4   2      762.33      689.84      8.27 o 
  -3  -4   2     2308.92     2517.65     24.18 o 
  -2  -4   2      180.45      182.46      4.59 o 
  -1  -4   2     1943.66     1927.25     20.86 o 
   0  -4   2        0.49       -3.30      3.30 o 
   1  -4   2        3.46        0.41      2.36 o 
   2  -4   2     3109.20     3132.75     26.26 o 
   3  -4   2       84.09      111.17      3.75 o 
   4  -4   2      295.68      305.31      5.60 o 
   5  -4   2       85.87       65.90      3.20 o 
   6  -4   2       53.48       62.53      3.36 o 
   7  -4   2        5.28        7.54      1.93 o 
   8  -4   2        0.42       -2.08      2.66 o 
   9  -4   2      310.94      282.78     10.22 o 
  10  -4   2       56.00       46.15      8.36 o 
  11  -4   2        0.94       -4.35      5.07 o 
  12  -4   2       19.13       27.46      7.71 o 
  13  -4   2       21.32       30.09      8.45 o 
  14  -4   2       12.02       16.95      8.18 o 
  15  -4   2        0.26        5.95      6.84 o 
 -15  -3   2        0.09        3.95      6.85 o 
 -14  -3   2       24.18       15.94      6.92 o 
 -13  -3   2        6.17        6.90      6.72 o 
 -12  -3   2        0.43        8.85      4.98 o 
 -11  -3   2        1.12        3.83      4.56 o 
 -10  -3   2       20.31       15.12      5.81 o 
  -9  -3   2      141.89      136.47     10.42 o 
  -8  -3   2        4.37        1.97      3.01 o 
  -7  -3   2     1120.27     1132.53     14.56 o 
  -6  -3   2       14.41       21.61      3.16 o 
  -5  -3   2      739.63      682.53     12.24 o 
  -4  -3   2     4328.11     4914.68     39.36 o 
  -3  -3   2     1220.12     1245.17     13.14 o 
  -2  -3   2     1691.87     1737.09     18.34 o 
  -1  -3   2      195.05      199.77      4.66 o 
   0  -3   2      919.37      907.64     11.18 o 
   1  -3   2     2817.53     2956.39     27.66 o 
   2  -3   2     1047.22     1062.12     12.82 o 
   3  -3   2        2.90        1.79      1.28 o 
   4  -3   2     1297.77     1295.50     12.69 o 
   5  -3   2     1162.87     1167.84     12.35 o 
   6  -3   2      952.02      986.91     11.88 o 
   7  -3   2       30.18       25.94      2.42 o 
   8  -3   2       45.75       54.54      6.66 o 
   9  -3   2       70.85       79.66      7.62 o 
  10  -3   2        1.71        1.54      4.02 o 
  11  -3   2       95.37       59.62     17.29 o 
  12  -3   2       28.26       12.90      7.83 o 
  13  -3   2       69.90       66.57     12.50 o 
  14  -3   2        3.24       16.64      7.46 o 
  15  -3   2        6.95        3.56      7.59 o 
 -15  -2   2       18.58       14.23      6.96 o 
 -14  -2   2        6.72        4.66      6.69 o 
 -13  -2   2        4.13        7.48      6.07 o 
 -12  -2   2       58.94       50.46      8.77 o 
 -11  -2   2       75.19       78.33     10.83 o 
 -10  -2   2       36.17       18.56      7.01 o 
  -9  -2   2      158.81      164.07     11.59 o 
  -8  -2   2        4.47        6.83      3.32 o 
  -7  -2   2      562.61      613.53      8.89 o 
  -6  -2   2        0.89        0.78      1.34 o 
  -5  -2   2     1794.87     1926.83     18.30 o 
  -4  -2   2      793.75      828.12      9.36 o 
  -3  -2   2      249.76      227.78      4.28 o 
  -2  -2   2     3864.86     3773.21     34.20 o 
  -1  -2   2     9299.68     8943.65     84.66 o 
   0  -2   2     3075.12     3061.88     30.77 o 
   1  -2   2     3947.88     3663.41     48.55 o 
   2  -2   2    32283.63    31161.69    230.15 o 
   3  -2   2    17212.88    17129.98    124.23 o 
   4  -2   2     1139.06     1215.83     11.84 o 
   5  -2   2     2378.82     2460.56     21.64 o 
   6  -2   2       26.07       28.69      2.72 o 
   7  -2   2      189.26      183.74      6.41 o 
   8  -2   2        0.06        5.45      2.37 o 
   9  -2   2       18.36       21.90      4.90 o 
  10  -2   2      148.80      118.72     11.02 o 
  11  -2   2        0.36        2.77      4.52 o 
  12  -2   2       43.58       50.78     11.65 o 
  13  -2   2       52.30       44.64      8.98 o 
  14  -2   2       43.89       43.13      9.37 o 
  15  -2   2        1.90        2.65      6.61 o 
 -15  -1   2       13.03       21.45      7.71 o 
 -14  -1   2        8.42       17.50      8.75 o 
 -13  -1   2        7.25        9.25      5.94 o 
 -12  -1   2        1.37       10.10      6.09 o 
 -11  -1   2        3.97        5.13      5.06 o 
 -10  -1   2      192.93      187.90     13.42 o 
  -9  -1   2        0.07       -2.09      3.59 o 
  -8  -1   2       42.07       49.55      5.13 o 
  -7  -1   2      383.16      382.88      9.38 o 
  -6  -1   2        2.79        0.71      1.62 o 
  -5  -1   2       41.30       63.62      3.10 o 
  -4  -1   2     1386.54     1427.17     13.57 o 
  -3  -1   2       47.34       62.32      2.63 o 
  -2  -1   2       81.23       93.85      3.23 o 
  -1  -1   2     1649.28     1691.90     20.29 o 
   0  -1   2     2061.65     2030.17     20.13 o 
   1  -1   2      170.43      137.91      3.07 o 
   2  -1   2    41405.38    40875.86    316.48 o 
   3  -1   2        0.07       -1.49      1.49 o 
   4  -1   2      258.14      286.70      5.97 o 
   5  -1   2      822.85      835.20     13.07 o 
   6  -1   2      495.07      489.31      9.20 o 
   7  -1   2      300.13      295.73      7.55 o 
   8  -1   2      622.43      639.93     12.99 o 
   9  -1   2      612.34      603.45     13.43 o 
  10  -1   2       29.55       43.67      7.57 o 
  11  -1   2        2.92        4.65      4.43 o 
  12  -1   2       16.03       13.84      6.11 o 
  13  -1   2        5.57       10.68      6.03 o 
  14  -1   2        4.02        2.32      6.78 o 
  15  -1   2        5.84       12.15      6.87 o 
 -15   0   2        6.66        4.29      6.46 o 
 -14   0   2        2.12        5.42      6.00 o 
 -13   0   2       32.20       43.91     14.62 o 
 -12   0   2        5.74       13.07      5.96 o 
 -11   0   2       60.20       51.40      8.24 o 
 -10   0   2       29.62       10.66      5.14 o 
  -9   0   2       99.34       75.95      8.74 o 
  -8   0   2      720.34      756.86     15.38 o 
  -7   0   2       68.89       55.83      4.21 o 
  -6   0   2     1633.18     1632.05     21.06 o 
  -5   0   2       16.13       29.83      2.92 o 
  -4   0   2       84.52       88.47      4.68 o 
  -3   0   2      278.18      301.51      6.61 o 
  -2   0   2    10394.74    10054.26    105.98 o 
  -1   0   2       34.50       35.18      2.01 o 
   0   0   2     8485.66     8285.24     87.33 o 
   1   0   2      561.96      528.27      8.10 o 
   2   0   2     2372.13     2110.02     22.91 o 
   3   0   2      737.32      664.31      7.76 o 
   4   0   2     1497.13     1432.15     17.68 o 
   5   0   2     1104.92     1066.35     15.37 o 
   6   0   2      870.05      807.29     13.71 o 
   7   0   2        0.30        1.16      1.70 o 
   8   0   2      111.51      124.34      6.70 o 
   9   0   2       40.64       57.14      5.23 o 
  10   0   2       84.95       97.29      9.63 o 
  11   0   2        3.15        0.02      4.45 o 
  12   0   2      111.99      117.97     12.04 o 
  13   0   2        2.99       -0.61      5.06 o 
  14   0   2       18.50       22.17      8.34 o 
  15   0   2        0.15       -1.72      6.02 o 
 -15   1   2       11.00        4.68      7.86 o 
 -14   1   2        2.18        8.88      6.36 o 
 -13   1   2        5.60       -1.06      5.43 o 
 -12   1   2       57.73       64.88     11.48 o 
 -11   1   2        5.09        9.67      5.25 o 
 -10   1   2       26.18       30.62      6.59 o 
  -9   1   2        4.46       -1.27      5.48 o 
  -8   1   2      461.62      437.44     11.38 o 
  -7   1   2      486.18      521.72     11.75 o 
  -6   1   2        3.39        8.25      1.79 o 
  -5   1   2        1.83        3.41      1.93 o 
  -4   1   2     3533.46     3638.65     36.09 o 
  -3   1   2        0.11        1.28      1.27 o 
  -2   1   2      421.66      424.08      5.57 o 
  -1   1   2     3523.77     3581.26     41.49 o 
   0   1   2      217.67      241.63      4.53 o 
   1   1   2    19198.25    17863.64    169.22 o 
   2   1   2      127.11      109.54      3.05 o 
   3   1   2     1443.65     1447.12     14.50 o 
   4   1   2       39.61       47.14      2.25 o 
   5   1   2      846.49      841.57     12.59 o 
   6   1   2       27.39       32.98      3.30 o 
   7   1   2       20.95       20.93      2.73 o 
   8   1   2       63.39       60.75      4.80 o 
   9   1   2       14.21       17.96      3.51 o 
  10   1   2       28.18       19.76      5.39 o 
  11   1   2        0.05       -0.16      4.02 o 
  12   1   2       20.13       22.11      6.40 o 
  13   1   2      144.87      180.26     15.07 o 
  14   1   2       16.06       12.46      7.27 o 
  15   1   2        4.05        7.33      6.25 o 
  16   1   2        0.30        0.87      5.03 o 
 -15   2   2        4.20        7.97      7.50 o 
 -14   2   2        7.12       10.83      6.79 o 
 -13   2   2        3.91        8.35      6.11 o 
 -12   2   2      194.62      174.58     16.96 o 
 -11   2   2       47.17       51.15      8.58 o 
 -10   2   2       38.62       38.48      7.23 o 
  -9   2   2       46.22       52.14      7.53 o 
  -8   2   2      106.18      110.09      6.98 o 
  -7   2   2      137.29      146.25      5.31 o 
  -6   2   2       30.52       33.63      4.07 o 
  -5   2   2     1262.48     1344.16     13.03 o 
  -4   2   2      253.17      216.82      4.21 o 
  -3   2   2       30.65       27.66      2.28 o 
  -2   2   2     2139.97     2121.83     21.35 o 
  -1   2   2       26.15       41.80      2.88 o 
   0   2   2       29.86       29.41      1.99 o 
   1   2   2     6807.19     6564.25     56.67 o 
   2   2   2     1611.60     1524.78     15.41 o 
   3   2   2     1775.87     1834.34     16.12 o 
   4   2   2     1230.88     1239.02     13.31 o 
   5   2   2       32.17       40.61      2.91 o 
   6   2   2        3.53        2.11      1.33 o 
   7   2   2      388.75      397.51      9.46 o 
   8   2   2       23.67       25.84      3.11 o 
   9   2   2      243.11      239.03      8.81 o 
  10   2   2      232.94      214.81     12.17 o 
  11   2   2      297.25      334.56     27.05 o 
  12   2   2      131.17      149.51     12.94 o 
  13   2   2       26.66       27.77      7.29 o 
  14   2   2       20.17       21.75      7.32 o 
  15   2   2       10.50        9.88      6.08 o 
  16   2   2        2.24       -2.26      6.72 o 
 -14   3   2        2.66        3.41      6.39 o 
 -13   3   2       86.09      105.33     12.71 o 
 -12   3   2       43.94       51.04      9.21 o 
 -11   3   2        1.19        4.28      5.25 o 
 -10   3   2        5.19        2.19      4.73 o 
  -9   3   2       43.30       41.85     11.01 o 
  -8   3   2        0.88        2.98      3.01 o 
  -7   3   2       93.55       93.20      5.26 o 
  -6   3   2      582.84      600.72      8.30 o 
  -5   3   2      967.92      944.66     10.80 o 
  -4   3   2     1009.21      930.00     12.44 o 
  -3   3   2      239.78      233.87      5.71 o 
  -2   3   2      490.98      520.18      7.14 o 
  -1   3   2     1513.65     1470.33     14.09 o 
   0   3   2    35089.43    33180.82    285.20 o 
   1   3   2       81.28       89.48      5.46 o 
   2   3   2      515.59      547.04      6.84 o 
   3   3   2      428.96      408.13      5.17 o 
   4   3   2      884.73      932.73     10.37 o 
   5   3   2      588.57      550.05      8.10 o 
   6   3   2      261.66      318.26      6.51 o 
   7   3   2       27.96       29.36      4.01 o 
   8   3   2        5.11        6.09      2.53 o 
   9   3   2       22.25       19.20      3.41 o 
  10   3   2      209.66      182.23     17.53 o 
  11   3   2       17.48        7.09      4.61 o 
  12   3   2        0.00        4.10      4.82 o 
  13   3   2       18.37       25.35      6.96 o 
  14   3   2        3.90        5.61      5.34 o 
  15   3   2        1.28       11.91      5.50 o 
  16   3   2        2.69        3.61     14.91 o 
 -14   4   2        0.31       -3.89      6.61 o 
 -13   4   2       10.22       16.54      8.41 o 
 -12   4   2       11.00        5.93      7.09 o 
 -11   4   2       31.47       30.38      7.59 o 
 -10   4   2      112.23      124.15     14.17 o 
  -9   4   2        3.99        4.56      4.71 o 
  -8   4   2       11.37        7.31      3.49 o 
  -7   4   2      318.87      301.50      7.02 o 
  -6   4   2       78.48       82.82      4.09 o 
  -5   4   2        7.74        3.56      1.75 o 
  -4   4   2      810.31      839.81     11.00 o 
  -3   4   2      191.45      195.61      4.73 o 
  -2   4   2        3.68        6.86      1.56 o 
  -1   4   2       37.38       64.23      3.38 o 
   0   4   2     8190.58     7891.46     76.55 o 
   1   4   2     4588.32     4327.94     36.65 o 
   2   4   2        0.49        1.17      1.18 o 
   3   4   2      672.70      686.23     11.40 o 
   4   4   2     1030.98     1021.50     13.56 o 
   5   4   2        0.62        0.93      1.26 o 
   6   4   2      224.32      239.89      8.05 o 
   7   4   2     1456.32     1609.47     18.60 o 
   8   4   2        0.05        0.48      1.95 o 
   9   4   2      232.26      239.43      8.54 o 
  10   4   2      199.26      193.82     12.16 o 
  11   4   2       17.44        8.50      7.13 o 
  12   4   2       55.98       56.31      7.79 o 
  13   4   2       62.45       71.87      9.16 o 
  14   4   2        2.18        3.25      7.50 o 
  15   4   2       10.22        8.25      6.64 o 
 -14   5   2       12.24        5.03      7.26 o 
 -13   5   2       76.49       82.88     12.21 o 
 -12   5   2        1.59        5.17      6.64 o 
 -11   5   2       22.41       22.16      7.07 o 
 -10   5   2       16.43       16.59      6.94 o 
  -9   5   2      109.66      112.33     11.16 o 
  -8   5   2      200.85      186.28     10.48 o 
  -7   5   2       10.06        9.57      3.26 o 
  -6   5   2      295.95      319.72      6.81 o 
  -5   5   2        0.67       -0.60      1.84 o 
  -4   5   2     1573.61     1477.44     16.49 o 
  -3   5   2       90.81      102.25      4.31 o 
  -2   5   2      285.65      222.42      6.43 o 
  -1   5   2     3532.91     3355.43     28.97 o 
   0   5   2       18.90       29.48      2.81 o 
   1   5   2      168.36      169.08      4.04 o 
   2   5   2     1078.77     1013.28     11.63 o 
   3   5   2       88.51      101.08      3.51 o 
   4   5   2      518.96      627.28     10.37 o 
   5   5   2      727.53      799.48     12.59 o 
   6   5   2       87.63       99.69      5.17 o 
   7   5   2        0.29        3.06      1.78 o 
   8   5   2      194.15      184.75      6.62 o 
   9   5   2       70.89       69.66      4.95 o 
  10   5   2        0.01       -0.62      2.99 o 
  11   5   2       11.78        9.40      4.63 o 
  12   5   2       20.42       22.66      5.73 o 
  13   5   2        2.05        3.02      4.63 o 
  14   5   2        1.11        9.88      5.07 o 
  15   5   2        9.78        5.87      9.59 o 
 -14   6   2        2.66        6.57     13.92 o 
 -13   6   2        4.10        8.66      8.42 o 
 -12   6   2       48.18       63.72     10.74 o 
 -11   6   2       29.88       22.71      9.28 o 
 -10   6   2        0.34        0.41      5.05 o 
  -9   6   2       22.08        8.70      5.05 o 
  -8   6   2      221.80      224.69      9.33 o 
  -7   6   2      673.14      693.43     12.19 o 
  -6   6   2      110.26      117.71      5.77 o 
  -5   6   2       77.07       92.27      4.86 o 
  -4   6   2     1187.65     1210.77     15.67 o 
  -3   6   2      149.29      161.55      5.82 o 
  -2   6   2        7.69        8.05      2.03 o 
  -1   6   2     1018.61     1102.01     14.00 o 
   0   6   2     1358.39     1359.04     15.92 o 
   1   6   2      862.57      859.36     10.57 o 
   2   6   2      219.43      180.23      4.31 o 
   3   6   2      880.29      825.45      9.43 o 
   4   6   2      171.30      191.53      5.78 o 
   5   6   2     1171.68     1227.47     16.87 o 
   6   6   2      243.85      281.33      8.27 o 
   7   6   2        0.47       -1.23      1.47 o 
   8   6   2      408.27      417.72      9.14 o 
   9   6   2      214.67      219.18      9.28 o 
  10   6   2        0.13        2.25      2.88 o 
  11   6   2       19.93       22.47      5.43 o 
  12   6   2       46.66       41.55      6.95 o 
  13   6   2        3.47        0.87      4.02 o 
  14   6   2        3.91        9.47      5.83 o 
  15   6   2        8.49       10.63      6.31 o 
 -13   7   2        9.46       24.58     15.07 o 
 -12   7   2        0.25       13.90     13.86 o 
 -11   7   2       22.54       29.18     13.80 o 
 -10   7   2        5.94       15.38      7.68 o 
  -9   7   2      284.29      279.35     11.41 o 
  -8   7   2      167.11      162.02     15.46 o 
  -7   7   2        9.14        9.66      3.24 o 
  -6   7   2      241.55      234.45      7.23 o 
  -5   7   2       65.79       73.87      5.02 o 
  -4   7   2       16.26       17.32      2.78 o 
  -3   7   2       40.21       66.73      5.11 o 
  -2   7   2       20.74       23.59      2.78 o 
  -1   7   2        5.03       -2.01      2.01 o 
   0   7   2     1280.24     1329.99     18.50 o 
   1   7   2        7.27       17.42      2.43 o 
   2   7   2     1232.08     1238.55     13.26 o 
   3   7   2      704.30      723.14      8.59 o 
   4   7   2       69.27       75.83      4.36 o 
   5   7   2      105.44      111.29      5.66 o 
   6   7   2      175.23      177.18      8.14 o 
   7   7   2      276.07      302.97     10.10 o 
   8   7   2       74.94       78.61      4.73 o 
   9   7   2        4.98        6.51      2.98 o 
  10   7   2       70.27       72.16      6.34 o 
  11   7   2        8.62        1.50      3.62 o 
  12   7   2       34.07       30.90      6.58 o 
  13   7   2        1.88        2.40      4.77 o 
  14   7   2        1.13       -4.06      4.70 o 
  15   7   2        2.22       12.11      5.77 o 
 -13   8   2        0.24       11.15     11.96 o 
 -12   8   2       21.10       20.42     14.10 o 
 -11   8   2        4.44       16.56     13.57 o 
 -10   8   2        0.25        1.83     10.02 o 
  -9   8   2      122.99      158.12     12.38 o 
  -8   8   2       58.42       42.75      7.78 o 
  -7   8   2       57.13       62.15      9.83 o 
  -6   8   2        6.64        7.13      3.32 o 
  -5   8   2        2.30        5.41      2.98 o 
  -4   8   2       35.33       48.19      4.44 o 
  -3   8   2      675.62      693.66     12.05 o 
  -2   8   2      259.34      242.62      6.47 o 
  -1   8   2       74.17       99.29      5.15 o 
   0   8   2      614.93      563.68     10.04 o 
   1   8   2        7.55        3.57      2.29 o 
   2   8   2       41.06       49.51      3.21 o 
   3   8   2       99.52       82.73      3.29 o 
   4   8   2       72.68       78.75      3.27 o 
   5   8   2      327.83      326.14      8.47 o 
   6   8   2      128.62      122.80     11.09 o 
   7   8   2      281.69      288.51     10.28 o 
   8   8   2        1.79        0.01      3.24 o 
   9   8   2       97.98       92.19      5.61 o 
  10   8   2        0.04       -1.64      2.95 o 
  11   8   2        0.71       -0.02      3.71 o 
  12   8   2       10.94        6.38      4.30 o 
  13   8   2        2.90        1.24      3.70 o 
  14   8   2        0.23        2.92      5.87 o 
  15   8   2        8.38        5.55      5.05 o 
 -12   9   2        0.90        2.70     13.86 o 
 -11   9   2       34.12       28.18     14.48 o 
 -10   9   2       29.51        9.79     12.72 o 
  -9   9   2        2.54       -5.13      5.13 o 
  -8   9   2       28.90       40.07     16.19 o 
  -7   9   2       50.45       85.21     11.93 o 
  -6   9   2       19.10       23.84      5.00 o 
  -5   9   2      113.98      145.04      8.12 o 
  -4   9   2       98.07       99.12      8.07 o 
  -3   9   2      163.16      129.29      7.10 o 
  -2   9   2      272.34      279.82      7.87 o 
  -1   9   2      182.19      194.45      6.70 o 
   0   9   2        6.75        9.39      3.32 o 
   1   9   2      551.90      565.93      9.65 o 
   2   9   2      167.92      196.89      5.60 o 
   3   9   2      266.99      287.85      5.53 o 
   4   9   2      545.35      555.12      8.67 o 
   5   9   2      127.59      128.78      5.49 o 
   6   9   2       52.17       60.58      4.92 o 
   7   9   2        6.37        4.47      3.26 o 
   8   9   2       18.36       14.86      4.25 o 
   9   9   2        2.09        2.14      3.65 o 
  10   9   2       12.50       11.27      2.64 o 
  11   9   2        4.91        3.77      3.68 o 
  12   9   2        1.33       -1.12      3.65 o 
  13   9   2        5.59        7.71      8.49 o 
  14   9   2        0.00       -0.53      4.95 o 
 -12  10   2        4.65       -4.97      9.71 o 
 -11  10   2        5.35        6.55     12.25 o 
 -10  10   2        0.00        6.64     11.30 o 
  -9  10   2        1.67        0.34      5.94 o 
  -8  10   2        6.17        2.32      7.17 o 
  -7  10   2       98.15      116.24     12.26 o 
  -6  10   2        2.80        7.12      4.85 o 
  -5  10   2       41.93       60.35      9.03 o 
  -4  10   2       22.08       18.78      4.56 o 
  -3  10   2        9.10       14.15      3.89 o 
  -2  10   2      145.94      150.64      6.69 o 
  -1  10   2      297.85      300.97      8.36 o 
   0  10   2      253.18      224.29      9.01 o 
   1  10   2      230.00      222.84      7.59 o 
   2  10   2       16.66       21.06      3.74 o 
   3  10   2       50.93       58.78      3.70 o 
   4  10   2      232.50      245.91      5.67 o 
   5  10   2      705.55      721.53      9.63 o 
   6  10   2       22.44       26.92      2.61 o 
   7  10   2       37.63       35.34      4.88 o 
   8  10   2        3.59        5.35      3.91 o 
   9  10   2       12.38        8.70      4.34 o 
  10  10   2        0.01       -4.11      4.11 o 
  11  10   2        6.71       11.87     10.83 o 
  12  10   2        0.03       -0.38      3.78 o 
  13  10   2        3.09        1.46      4.40 o 
  14  10   2        0.30        5.04      7.20 o 
 -11  11   2        0.56        8.65     12.04 o 
 -10  11   2       13.54        6.24      7.38 o 
  -9  11   2       31.76       46.99     13.43 o 
  -8  11   2       25.19       24.15      7.92 o 
  -7  11   2       87.55       86.81     11.56 o 
  -6  11   2        0.90       -1.81      5.51 o 
  -5  11   2       57.49       51.32      7.96 o 
  -4  11   2       33.35       37.26      9.32 o 
  -3  11   2       10.77       14.03      5.63 o 
  -2  11   2       19.95       18.24      5.99 o 
  -1  11   2       74.20       67.15      8.30 o 
   0  11   2        1.03       -0.92      2.69 o 
   1  11   2      133.83      125.29      7.50 o 
   2  11   2        6.62       11.90      2.98 o 
   3  11   2        5.01        9.72      3.85 o 
   4  11   2       62.10       61.05      4.47 o 
   5  11   2      225.53      224.40      6.45 o 
   6  11   2        0.13        3.70      2.02 o 
   7  11   2      140.49      148.56      8.28 o 
   8  11   2      286.91      287.35     12.68 o 
   9  11   2       24.24       19.98      4.80 o 
  10  11   2       10.65        8.33      4.95 o 
  11  11   2        0.73       -1.84      7.15 o 
  12  11   2        3.19        5.01      7.39 o 
  13  11   2        0.10        6.33      7.89 o 
 -11  12   2       35.07       35.42     16.43 o 
 -10  12   2        1.55       14.54     12.58 o 
  -9  12   2        1.46       27.09     11.56 o 
  -8  12   2        0.28        1.13      6.59 o 
  -7  12   2        6.11       -3.96     25.58 o 
  -6  12   2       15.94       20.21      7.79 o 
  -5  12   2       99.36       72.76     13.88 o 
  -4  12   2       19.63       15.99      5.89 o 
  -3  12   2       76.76       67.35      8.67 o 
  -2  12   2       22.77       12.56      6.77 o 
  -1  12   2        1.53        2.70      3.85 o 
   0  12   2      224.60      238.78     12.01 o 
   1  12   2      120.21      110.47      8.82 o 
   2  12   2       18.72       13.69      6.53 o 
   3  12   2       51.61       42.98      7.42 o 
   4  12   2        6.16        6.95      3.57 o 
   5  12   2       11.55        5.45      4.61 o 
   6  12   2       59.01       40.90      4.76 o 
   7  12   2       32.64       35.67      5.12 o 
   8  12   2       99.10      116.30      8.89 o 
   9  12   2       27.58       19.60      5.24 o 
  10  12   2        9.96       11.88      5.03 o 
  11  12   2        3.49       12.71     13.24 o 
  12  12   2        2.14       -6.38      8.98 o 
  13  12   2        0.08        3.44     11.24 o 
 -10  13   2        0.63       19.44     12.26 o 
  -9  13   2        0.07       10.10     12.48 o 
  -8  13   2        4.86       23.82     13.06 o 
  -7  13   2        0.26       12.19      9.50 o 
  -6  13   2       37.59       22.45     11.57 o 
  -5  13   2       53.24       49.79      9.96 o 
  -4  13   2       68.65       85.18      9.91 o 
  -3  13   2        6.35        0.12      5.26 o 
  -2  13   2       45.85       47.72     10.43 o 
  -1  13   2       14.04        2.71      7.05 o 
   0  13   2       11.15       11.11      4.90 o 
   1  13   2       42.94       33.35      5.88 o 
   2  13   2       15.35       14.85      4.82 o 
   3  13   2      127.59      122.72      8.96 o 
   4  13   2       16.41       22.42      5.05 o 
   5  13   2       16.98        9.88      5.67 o 
   6  13   2       13.67       15.92      3.92 o 
   7  13   2        2.54        4.37      3.29 o 
   8  13   2        0.11        7.62      5.26 o 
   9  13   2        0.08        6.44      6.62 o 
  10  13   2        3.01        2.32      6.48 o 
  12  13   2        1.83        0.89     10.01 o 
  -9  14   2       30.36       48.24     16.06 o 
  -8  14   2        0.80       25.18     11.66 o 
  -7  14   2        7.31       67.23     22.50 o 
  -6  14   2        0.29        5.46     10.06 o 
  -5  14   2        7.34        8.29      7.03 o 
  -4  14   2       15.75        6.49      7.58 o 
  -3  14   2       13.78       10.22      8.16 o 
  -2  14   2        6.76       14.16      6.21 o 
  -1  14   2      133.81      154.18     19.55 o 
   0  14   2        3.46       11.10      6.51 o 
   1  14   2      123.23      138.40     10.78 o 
   2  14   2       43.90       53.59      7.05 o 
   3  14   2       78.00       68.13      8.64 o 
   4  14   2        5.59       11.19      4.35 o 
   5  14   2        9.68        8.74      4.52 o 
   6  14   2        2.17        3.31      4.62 o 
   7  14   2        0.19        1.21      3.86 o 
   8  14   2        0.94        2.56      3.79 o 
   9  14   2       23.02       22.51      8.66 o 
  10  14   2        0.13        3.09      6.78 o 
  -8  15   2        4.16       11.49     10.84 o 
  -7  15   2        5.19       25.65     10.15 o 
  -6  15   2        0.45       13.81      8.90 o 
  -5  15   2       12.23       22.53      8.84 o 
  -4  15   2        0.72        0.65      5.98 o 
  -3  15   2       70.68       86.12     10.74 o 
  -2  15   2       21.60       32.09      7.66 o 
  -1  15   2       40.75       43.05      8.38 o 
   0  15   2       99.14      101.86     10.84 o 
   1  15   2        0.05       -1.13      4.35 o 
   2  15   2        9.74        7.66      4.90 o 
   3  15   2        8.93        9.07      3.94 o 
   4  15   2       24.04       16.04      4.85 o 
   5  15   2        0.69        3.96      4.92 o 
   6  15   2       30.66       27.10      5.99 o 
   7  15   2        0.38        5.05      4.43 o 
   8  15   2       10.99       12.45      5.99 o 
   9  15   2        3.71        0.11      6.94 o 
  10  15   2        0.18       -3.21     10.27 o 
  -7  16   2        2.82       24.87     13.31 o 
  -6  16   2       26.14       35.34     12.25 o 
  -5  16   2        3.56        7.41      6.75 o 
  -4  16   2        6.76       15.88      7.85 o 
  -3  16   2       28.22       32.35      8.58 o 
  -2  16   2        0.04        1.12      7.68 o 
  -1  16   2        0.01        5.17      6.50 o 
   0  16   2        4.34        5.50      5.65 o 
   1  16   2        2.72        5.15      6.09 o 
   2  16   2        4.19        1.28      7.18 o 
   3  16   2       26.99       26.64     10.44 o 
   4  16   2        3.73        0.63      7.00 o 
   5  16   2        0.74        0.03      4.17 o 
   6  16   2        1.80        5.82      4.74 o 
   7  16   2        0.00       -3.90      7.91 o 
   8  16   2        2.11        5.73      5.42 o 
   9  16   2        0.07        0.74      8.19 o 
  10  16   2        2.02       -8.70     13.74 o 
  -6  17   2        0.37       22.67     16.18 o 
  -5  17   2        3.51       17.41     13.90 o 
  -4  17   2        0.00        4.88      6.83 o 
  -3  17   2       11.59        8.70      7.35 o 
  -2  17   2        1.23        6.83      6.74 o 
  -1  17   2        1.33        2.60      6.47 o 
   0  17   2       21.51       13.72      6.89 o 
   1  17   2       62.04       65.63     10.94 o 
   2  17   2        3.61        9.83      6.96 o 
   3  17   2       22.53       21.52      5.70 o 
   4  17   2       20.32       19.71      8.34 o 
   5  17   2       11.75        3.79      4.83 o 
   6  17   2        3.31        2.06      5.04 o 
   7  17   2        8.03       -4.49      6.54 o 
   8  17   2        4.52        5.73      5.19 o 
  -4  18   2        0.28       -1.69      9.74 o 
  -3  18   2        1.16        8.82     13.42 o 
  -2  18   2        5.03        2.63      8.90 o 
  -1  18   2        0.56       -4.66     15.95 o 
   0  18   2        0.00       -9.89      9.99 o 
   1  18   2       19.01        7.44      9.69 o 
   2  18   2        5.99        2.40      6.55 o 
   3  18   2        8.03       11.97      6.63 o 
   4  18   2        4.41       -0.15      9.49 o 
   5  18   2        0.20       -3.75      5.15 o 
   6  18   2        0.02        2.11      6.48 o 
   7  18   2        2.46       -5.76      5.86 o 
  -1  19   2        1.88        8.59     10.44 o 
   0  19   2        0.61        4.79      7.27 o 
   1  19   2        2.49       -9.97     15.41 o 
   2  19   2        0.04       -6.94      6.94 o 
   3  19   2        0.01        8.82     13.69 o 
   4  19   2        0.58       -2.40      3.79 o 
  -4 -18   3        0.04       -6.86      8.32 o 
  -3 -18   3        2.70        1.04      6.70 o 
  -2 -18   3        0.05        2.80      6.66 o 
  -1 -18   3       10.94       19.63      8.34 o 
   0 -18   3        1.46       -4.58     14.15 o 
   1 -18   3        0.27       -2.91      7.68 o 
   2 -18   3        6.69       10.31      9.41 o 
   3 -18   3        1.35        0.55     21.96 o 
  -6 -17   3        0.08       -5.51      5.51 o 
  -5 -17   3        0.43       -4.91      6.58 o 
  -4 -17   3        2.23       -0.22      6.52 o 
  -3 -17   3        0.07       -2.98      5.08 o 
  -2 -17   3        0.17       -5.05      6.49 o 
  -1 -17   3        2.12        3.93      6.76 o 
   0 -17   3        0.29        2.96      6.72 o 
   1 -17   3        1.40        3.85      7.00 o 
   2 -17   3        8.33        4.75      8.56 o 
   3 -17   3        2.72       13.35      8.87 o 
   4 -17   3        6.13       -1.29      8.71 o 
   5 -17   3        0.06        3.01     22.19 o 
  -8 -16   3        0.80        8.71      7.31 o 
  -7 -16   3        3.08       -6.07     12.00 o 
  -6 -16   3        0.21       -1.27      5.73 o 
  -5 -16   3        0.00       -3.76      7.97 o 
  -4 -16   3        2.39       -0.36      4.05 o 
  -3 -16   3        2.24        2.46      7.31 o 
  -2 -16   3       14.53       10.30      6.85 o 
  -1 -16   3        5.54       -2.08      6.35 o 
   0 -16   3       16.13       10.81      7.31 o 
   1 -16   3        0.97       19.96      8.41 o 
   2 -16   3       18.12       17.46     10.02 o 
   3 -16   3        0.20       -2.17      7.78 o 
   4 -16   3        2.15        1.86      7.79 o 
   5 -16   3        0.26       -5.99      8.19 o 
   6 -16   3        1.09       13.69     20.33 o 
   7 -16   3        2.87       20.65     22.02 o 
  -9 -15   3        8.73        8.08      6.56 o 
  -8 -15   3        0.53       -0.56      6.77 o 
  -7 -15   3        0.20       -1.06      4.45 o 
  -6 -15   3        0.74       -2.72      5.04 o 
  -5 -15   3        1.78        5.18      8.57 o 
  -4 -15   3        2.64        4.02      4.77 o 
  -3 -15   3        8.20       13.30      5.89 o 
  -2 -15   3        0.02        0.54      7.23 o 
  -1 -15   3        6.55        7.91      7.47 o 
   0 -15   3        3.34        1.64      6.10 o 
   1 -15   3       10.76        2.89      5.89 o 
   2 -15   3        3.94        5.70      7.26 o 
   3 -15   3        5.93        9.80      7.10 o 
   4 -15   3        1.61       -6.66      8.51 o 
   5 -15   3        1.46       11.63      9.91 o 
   6 -15   3       23.32        0.42     19.72 o 
   7 -15   3        6.01       21.50     22.11 o 
   8 -15   3       19.45       17.24     19.69 o 
 -10 -14   3        5.50        9.57      7.14 o 
  -9 -14   3        0.16        2.13      6.10 o 
  -8 -14   3        4.56       11.47      6.71 o 
  -7 -14   3        5.93        7.89      6.87 o 
  -6 -14   3       26.23       16.87      6.48 o 
  -5 -14   3       16.77       22.57      6.43 o 
  -4 -14   3        7.89       11.84      6.17 o 
  -3 -14   3       26.53       23.50      5.05 o 
  -2 -14   3        0.07        3.89      5.32 o 
  -1 -14   3       30.17       29.79      7.87 o 
   0 -14   3      123.27       98.81     11.92 o 
   1 -14   3        0.25        3.96      5.93 o 
   2 -14   3       35.94       53.83     12.15 o 
   3 -14   3       68.42       62.00     10.85 o 
   4 -14   3        1.04        6.12      6.71 o 
   5 -14   3        1.99        5.19      7.17 o 
   6 -14   3        0.24        2.27      8.79 o 
   7 -14   3       19.51       51.61     14.56 o 
   8 -14   3        0.01       23.03     10.94 o 
   9 -14   3       12.75       23.27     13.23 o 
 -11 -13   3        1.17        2.52      5.37 o 
 -10 -13   3        0.51       -4.69      4.69 o 
  -9 -13   3        1.95        3.54      6.12 o 
  -8 -13   3        7.02       11.40      5.75 o 
  -7 -13   3        3.47       12.15      4.73 o 
  -6 -13   3        1.32        1.20      5.21 o 
  -5 -13   3        0.74        0.01      4.38 o 
  -4 -13   3       17.03       11.44      5.53 o 
  -3 -13   3        7.10       -3.55      3.55 o 
  -2 -13   3       33.87       26.23      7.25 o 
  -1 -13   3       24.40       24.74      7.11 o 
   0 -13   3       56.44       64.10      9.82 o 
   1 -13   3       33.21       24.35      7.69 o 
   2 -13   3        1.49        7.17     10.41 o 
   3 -13   3       84.41       97.13     16.32 o 
   4 -13   3        0.01       -3.11      6.61 o 
   5 -13   3        0.25        3.37      5.20 o 
   6 -13   3        2.78        5.20      5.27 o 
   7 -13   3        6.24       -3.96      6.45 o 
   8 -13   3        5.37       12.58     10.15 o 
   9 -13   3        1.65       12.74     10.00 o 
  10 -13   3        3.61       10.64     13.98 o 
 -12 -12   3        0.06        0.61     11.30 o 
 -11 -12   3        0.79        2.92      5.12 o 
 -10 -12   3        2.53        2.85      5.05 o 
  -9 -12   3        9.50       12.23      5.58 o 
  -8 -12   3        6.10        3.15      4.69 o 
  -7 -12   3       15.99       16.76      5.14 o 
  -6 -12   3        0.22        3.26      3.78 o 
  -5 -12   3        0.86       -3.50      4.39 o 
  -4 -12   3       68.56       70.63      8.72 o 
  -3 -12   3      249.39      276.21     18.94 o 
  -2 -12   3        9.73       -0.67      4.44 o 
  -1 -12   3        0.23        1.50     11.09 o 
   0 -12   3       30.94       39.93     10.37 o 
   1 -12   3       14.46       26.80      7.02 o 
   2 -12   3       27.81       19.92      7.28 o 
   3 -12   3       72.95       71.51      8.28 o 
   4 -12   3       23.36       32.32      6.56 o 
   5 -12   3        6.77        6.05      5.38 o 
   6 -12   3       44.65       39.23      8.66 o 
   7 -12   3       77.79       83.13     10.32 o 
   8 -12   3       17.38       23.67     10.00 o 
   9 -12   3        0.90        7.49     10.38 o 
  10 -12   3        2.04       25.66     13.43 o 
  11 -12   3        0.12       17.22     13.81 o 
 -12 -11   3        0.59        5.57      6.13 o 
 -11 -11   3        8.90       17.92      5.95 o 
 -10 -11   3        0.43       -3.23      7.00 o 
  -9 -11   3        1.62        7.36      9.12 o 
  -8 -11   3        0.01        0.59      4.04 o 
  -7 -11   3        3.99        9.60      4.14 o 
  -6 -11   3        7.58        5.35      3.94 o 
  -5 -11   3       59.80       68.90      7.28 o 
  -4 -11   3      665.47      650.17     16.68 o 
  -3 -11   3       69.22       89.28      9.26 o 
  -2 -11   3      454.33      437.19     16.72 o 
  -1 -11   3       83.01       65.83      8.70 o 
   0 -11   3       68.54       59.08     19.06 o 
   1 -11   3      118.47      112.75     12.94 o 
   2 -11   3        3.08        6.16      4.79 o 
   3 -11   3        1.35       -4.24      4.24 o 
   4 -11   3       68.13       87.45     14.22 o 
   5 -11   3       43.14       36.60      6.50 o 
   6 -11   3       28.19       45.44      7.94 o 
   7 -11   3        0.34        5.15      5.77 o 
   8 -11   3       64.69       77.06     15.13 o 
   9 -11   3       11.89       16.96      7.48 o 
  10 -11   3        0.07       -1.94      6.74 o 
  11 -11   3        0.07        3.09     12.06 o 
  12 -11   3        1.17       19.83     14.62 o 
 -13 -10   3        0.42        1.79      6.23 o 
 -12 -10   3        0.99        0.21      5.96 o 
 -11 -10   3        0.15        3.19      6.91 o 
 -10 -10   3        2.58        3.06      4.84 o 
  -9 -10   3       21.29       22.73      8.43 o 
  -8 -10   3        0.27        2.92      6.47 o 
  -7 -10   3        0.25       -3.32      3.32 o 
  -6 -10   3       22.01       24.30      4.86 o 
  -5 -10   3       58.05       69.09      7.73 o 
  -4 -10   3       47.85       50.36      8.60 o 
  -3 -10   3      113.96      129.33      8.71 o 
  -2 -10   3       12.96       11.69      5.89 o 
  -1 -10   3      160.91      175.77      9.21 o 
   0 -10   3      145.63      139.81     10.33 o 
   1 -10   3        0.11        1.81      4.36 o 
   2 -10   3       47.39       41.51      6.35 o 
   3 -10   3      434.38      472.23     14.66 o 
   4 -10   3      295.07      292.18     12.76 o 
   5 -10   3      354.92      327.30     25.77 o 
   6 -10   3        0.57       -0.79      3.70 o 
   7 -10   3      111.65       75.01      9.26 o 
   8 -10   3        6.21       -4.46      5.81 o 
   9 -10   3        0.96        3.71      9.72 o 
  10 -10   3       14.01       12.87     11.82 o 
  11 -10   3       37.81       12.46     14.44 o 
  12 -10   3        4.49       -1.63      9.84 o 
 -13  -9   3        1.53        7.14      7.08 o 
 -12  -9   3        0.00        4.55      4.87 o 
 -11  -9   3        9.37        7.53      5.19 o 
 -10  -9   3        9.92       16.11      7.04 o 
  -9  -9   3        9.52        6.64      4.81 o 
  -8  -9   3        1.67        4.15      4.34 o 
  -7  -9   3      147.56      153.62      8.43 o 
  -6  -9   3      128.41      118.15      6.72 o 
  -5  -9   3       53.82       46.53      4.08 o 
  -4  -9   3       48.10       52.64      4.00 o 
  -3  -9   3      364.52      353.22      8.39 o 
  -2  -9   3       12.42       13.23      2.36 o 
  -1  -9   3       27.57       23.91      4.01 o 
   0  -9   3       63.56       72.97      5.50 o 
   1  -9   3        4.93        5.01      2.75 o 
   2  -9   3       52.41       44.15      4.44 o 
   3  -9   3      425.93      459.22     16.76 o 
   4  -9   3       94.29      106.18      8.98 o 
   5  -9   3      106.41      100.85      7.42 o 
   6  -9   3       47.07       43.65      5.61 o 
   7  -9   3        8.48        3.77      5.51 o 
   8  -9   3       26.23       23.37      6.96 o 
   9  -9   3       10.94        5.03      5.43 o 
  10  -9   3        0.53        5.91      5.53 o 
  11  -9   3        2.70       -4.12     10.77 o 
  12  -9   3        2.32        4.07     11.52 o 
  13  -9   3        1.90       17.97     15.06 o 
 -13  -8   3        5.01        0.76      5.73 o 
 -12  -8   3        3.29       13.83      6.98 o 
 -11  -8   3        1.61        5.50      5.79 o 
 -10  -8   3        0.27        2.30      4.54 o 
  -9  -8   3        0.00        2.53      4.48 o 
  -8  -8   3        9.41       10.45      4.56 o 
  -7  -8   3       10.98       12.36      6.05 o 
  -6  -8   3      251.36      252.07      6.76 o 
  -5  -8   3       45.21       42.39      3.37 o 
  -4  -8   3       88.15       86.95      4.19 o 
  -3  -8   3      214.01      199.95      5.25 o 
  -2  -8   3       87.54       85.94      4.04 o 
  -1  -8   3       45.18       44.49      5.92 o 
   0  -8   3      164.86      159.54      6.61 o 
   1  -8   3      261.76      288.42      8.08 o 
   2  -8   3      369.22      360.11     11.25 o 
   3  -8   3       28.55       33.11      3.97 o 
   4  -8   3      293.57      280.28     11.20 o 
   5  -8   3       60.97       56.31      5.60 o 
   6  -8   3       59.11       63.60      6.17 o 
   7  -8   3       37.41       28.20      6.53 o 
   8  -8   3        1.43        5.31      7.15 o 
   9  -8   3       41.05       32.32      8.03 o 
  10  -8   3        0.01        5.68      7.13 o 
  11  -8   3        8.45       -0.07      9.58 o 
  12  -8   3        3.35        4.23     11.45 o 
  13  -8   3        0.42        3.59     11.86 o 
 -14  -7   3       11.57       34.25      8.10 o 
 -13  -7   3        2.05        4.93      8.10 o 
 -12  -7   3        7.69       18.16     11.24 o 
 -11  -7   3       12.53       25.57      6.49 o 
 -10  -7   3        3.05        0.89      4.40 o 
  -9  -7   3        7.12        4.36      3.68 o 
  -8  -7   3      718.81      673.10     15.52 o 
  -7  -7   3        3.81        2.99      2.91 o 
  -6  -7   3       88.24       81.55      4.42 o 
  -5  -7   3       76.95       70.70      4.15 o 
  -4  -7   3        1.98        4.23      2.82 o 
  -3  -7   3       18.09       11.76      2.60 o 
  -2  -7   3     1379.67     1456.35     15.25 o 
  -1  -7   3      553.97      611.54      9.23 o 
   0  -7   3      479.23      452.83     10.13 o 
   1  -7   3      902.15      889.01     14.30 o 
   2  -7   3       12.18       11.80      3.05 o 
   3  -7   3      333.54      373.94      7.11 o 
   4  -7   3      235.62      236.93      5.82 o 
   5  -7   3        1.93       -0.69      1.83 o 
   6  -7   3      564.84      554.30      9.43 o 
   7  -7   3       29.73       28.40      3.16 o 
   8  -7   3       36.55       23.56      4.48 o 
   9  -7   3       27.71       20.30      4.72 o 
  10  -7   3       57.44       67.46     11.69 o 
  11  -7   3        0.66       11.14     11.00 o 
  12  -7   3       43.54       49.44     17.23 o 
  13  -7   3        1.48       19.34     15.06 o 
  14  -7   3        5.04      -11.20     12.38 o 
 -14  -6   3        9.38        1.97      6.73 o 
 -13  -6   3        7.47       11.93      6.07 o 
 -12  -6   3        7.75       12.51      5.03 o 
 -11  -6   3       46.50       62.26      8.44 o 
 -10  -6   3       16.51       13.27      8.94 o 
  -9  -6   3      210.37      202.73     11.40 o 
  -8  -6   3        0.10        0.47      3.00 o 
  -7  -6   3       50.30       52.80      5.85 o 
  -6  -6   3      752.12      779.30     11.41 o 
  -5  -6   3        2.20        2.94      1.70 o 
  -4  -6   3      134.54      154.02      5.17 o 
  -3  -6   3        8.18       15.04      2.07 o 
  -2  -6   3        0.07        3.61      1.56 o 
  -1  -6   3       40.75       43.79      2.49 o 
   0  -6   3       19.91       30.34      3.51 o 
   1  -6   3        0.15        2.86      2.64 o 
   2  -6   3      771.46      850.08     15.32 o 
   3  -6   3       93.11      124.90      4.36 o 
   4  -6   3      353.84      361.48      6.44 o 
   5  -6   3       33.13       29.59      2.76 o 
   6  -6   3        3.17        0.34      1.88 o 
   7  -6   3      106.25      112.98      5.37 o 
   8  -6   3       61.87       64.04      5.59 o 
   9  -6   3        5.58        6.96      3.83 o 
  10  -6   3       32.10       48.04      9.55 o 
  11  -6   3       76.89       56.89      8.73 o 
  12  -6   3        5.20        8.17      6.84 o 
  13  -6   3        4.21        6.28      9.31 o 
  14  -6   3        1.19        8.98      9.75 o 
 -14  -5   3        0.16       -0.60      3.87 o 
 -13  -5   3        0.27        8.44      5.46 o 
 -12  -5   3       16.85       10.98      4.34 o 
 -11  -5   3       50.28       56.19      7.94 o 
 -10  -5   3       20.85       15.86      5.01 o 
  -9  -5   3       54.39       56.37     10.14 o 
  -8  -5   3        4.37        2.09      3.54 o 
  -7  -5   3     1310.40     1275.10     20.28 o 
  -6  -5   3       21.54       20.04      2.71 o 
  -5  -5   3       76.67       90.23      4.35 o 
  -4  -5   3      275.26      278.28      7.68 o 
  -3  -5   3      232.48      202.52      5.61 o 
  -2  -5   3     1082.97     1088.43     14.22 o 
  -1  -5   3      272.06      244.58      5.32 o 
   0  -5   3     1064.03     1331.76     16.79 o 
   1  -5   3       78.73       58.86      5.65 o 
   2  -5   3      206.04      211.99      4.47 o 
   3  -5   3      361.48      414.64      7.05 o 
   4  -5   3       56.07       60.82      4.05 o 
   5  -5   3      239.01      237.41      5.53 o 
   6  -5   3      253.94      228.59      6.12 o 
   7  -5   3       85.33       89.00      4.38 o 
   8  -5   3      105.49       69.44      7.21 o 
   9  -5   3        3.08        1.41      3.14 o 
  10  -5   3        1.76        4.29      4.91 o 
  11  -5   3       11.50       13.84      6.31 o 
  12  -5   3        0.02       -0.76      5.68 o 
  13  -5   3       10.65        4.16      6.86 o 
  14  -5   3        0.01        2.58      6.60 o 
  15  -5   3        0.93        5.01      8.06 o 
 -14  -4   3        1.54        8.86      6.08 o 
 -13  -4   3        1.71       -0.05      4.70 o 
 -12  -4   3        0.15        4.41      5.25 o 
 -11  -4   3        0.15       -1.56      3.47 o 
 -10  -4   3       16.60       14.48      5.04 o 
  -9  -4   3       68.88       72.83      9.64 o 
  -8  -4   3     1160.18     1155.48     23.23 o 
  -7  -4   3      551.86      545.35     15.81 o 
  -6  -4   3      333.69      347.16      7.42 o 
  -5  -4   3     1308.03     1355.69     16.00 o 
  -4  -4   3       42.30       51.85      3.10 o 
  -3  -4   3     1990.24     2018.16     24.42 o 
  -2  -4   3       44.44       43.98      2.95 o 
  -1  -4   3     2631.52     2676.80     26.72 o 
   0  -4   3        2.67        5.23      1.59 o 
   1  -4   3        0.93        1.54      1.35 o 
   2  -4   3       24.98       24.19      2.26 o 
   3  -4   3     1143.50     1165.27     13.24 o 
   4  -4   3     6120.01     6006.28     45.32 o 
   5  -4   3      987.23      947.87     11.29 o 
   6  -4   3      284.09      304.41      6.10 o 
   7  -4   3       86.64       78.77      4.05 o 
   8  -4   3      197.26      195.43      7.97 o 
   9  -4   3      238.79      218.17     10.03 o 
  10  -4   3        1.26        4.24      3.75 o 
  11  -4   3        6.93        3.77      5.45 o 
  12  -4   3        0.52       -2.56      5.07 o 
  13  -4   3        1.88        0.90      5.97 o 
  14  -4   3       13.35        8.78      7.52 o 
  15  -4   3       18.38       21.44     11.26 o 
 -15  -3   3        1.92       -7.95     12.13 o 
 -14  -3   3       27.92       15.65      6.87 o 
 -13  -3   3        0.47       -0.04      4.85 o 
 -12  -3   3       12.17        3.07      5.15 o 
 -11  -3   3        4.14       12.50      7.73 o 
 -10  -3   3       22.83       16.60      5.47 o 
  -9  -3   3       27.46       25.13      5.62 o 
  -8  -3   3       14.67       17.75      4.30 o 
  -7  -3   3      555.38      554.15     12.35 o 
  -6  -3   3       29.73       31.85      2.97 o 
  -5  -3   3      632.17      628.24      9.56 o 
  -4  -3   3     1263.01     1543.40     16.69 o 
  -3  -3   3      132.61      143.86      4.31 o 
  -2  -3   3     1872.89     1949.83     22.57 o 
  -1  -3   3       82.38       48.84      3.05 o 
   0  -3   3     1291.56     1173.45     13.24 o 
   1  -3   3     2003.19     1886.21     20.18 o 
   2  -3   3     6433.05     6341.25     63.69 o 
   3  -3   3      100.61      119.48      3.74 o 
   4  -3   3     1366.67     1308.26     13.83 o 
   5  -3   3      473.16      443.23      7.17 o 
   6  -3   3      152.55      195.84      5.75 o 
   7  -3   3      348.24      342.60      9.42 o 
   8  -3   3      158.66      162.22      8.03 o 
   9  -3   3       48.70       58.58      5.69 o 
  10  -3   3       42.75       49.87      6.85 o 
  11  -3   3      188.49      200.99     15.12 o 
  12  -3   3        2.24       -5.05      5.05 o 
  13  -3   3        3.54        0.61      5.66 o 
  14  -3   3       24.45       25.25      8.45 o 
  15  -3   3        0.08        0.91      6.96 o 
 -15  -2   3       25.27       16.35      7.14 o 
 -14  -2   3        1.18        2.39      5.91 o 
 -13  -2   3       20.30       20.80      6.67 o 
 -12  -2   3       43.91       52.38      9.90 o 
 -11  -2   3       12.08       18.62      6.19 o 
 -10  -2   3       64.52       57.63      8.06 o 
  -9  -2   3       72.42       50.31      6.87 o 
  -8  -2   3       35.55       43.71      5.52 o 
  -7  -2   3       37.35       47.38      6.55 o 
  -6  -2   3       69.69       67.19      4.41 o 
  -5  -2   3      245.27      259.65      5.63 o 
  -4  -2   3        2.25        9.58      1.73 o 
  -3  -2   3     3170.31     3284.69     31.76 o 
  -2  -2   3     1269.12     1324.99     14.81 o 
  -1  -2   3      231.16      263.88      5.68 o 
   0  -2   3     4583.78     4588.79     44.00 o 
   1  -2   3      646.78      516.20     15.49 o 
   2  -2   3     8545.78     8531.72     73.88 o 
   3  -2   3     9185.16     9185.87     74.20 o 
   4  -2   3      436.98      449.14     12.30 o 
   5  -2   3     1538.61     1631.89     19.08 o 
   6  -2   3      273.87      279.32      7.12 o 
   7  -2   3       29.49       35.86      3.60 o 
   8  -2   3      125.55      129.57      7.08 o 
   9  -2   3       31.94       40.18      4.83 o 
  10  -2   3      123.93      127.74      9.05 o 
  11  -2   3        0.60        2.47      4.76 o 
  12  -2   3        0.89       12.74      6.25 o 
  13  -2   3        0.00        2.56      5.50 o 
  14  -2   3        7.50       13.74      7.80 o 
  15  -2   3       11.69       18.70      8.49 o 
 -15  -1   3       48.03       57.02     10.68 o 
 -14  -1   3        0.01       -1.30      6.10 o 
 -13  -1   3       20.72        4.87      5.39 o 
 -12  -1   3        3.47       -0.05      5.02 o 
 -11  -1   3       33.59       41.47      7.60 o 
 -10  -1   3      234.68      249.71     14.50 o 
  -9  -1   3      479.03      445.18     13.55 o 
  -8  -1   3      243.92      230.85     11.89 o 
  -7  -1   3      422.20      426.01     12.52 o 
  -6  -1   3       97.48       97.02      6.83 o 
  -5  -1   3      297.55      302.51      7.36 o 
  -4  -1   3      148.61      167.35      6.76 o 
  -3  -1   3      695.34      673.86      8.38 o 
  -2  -1   3     1160.86     1171.87     12.59 o 
  -1  -1   3       27.25       24.14      3.31 o 
   0  -1   3        7.86        7.43      1.69 o 
   1  -1   3     5491.32     5265.03     44.76 o 
   2  -1   3     1166.08     1092.67     15.99 o 
   3  -1   3    37980.01    36902.85    337.76 o 
   4  -1   3        1.64        1.33      1.98 o 
   5  -1   3       16.71       18.40      2.37 o 
   6  -1   3        5.74       22.29      2.86 o 
   7  -1   3       10.43        5.18      2.23 o 
   8  -1   3        0.55        2.54      2.34 o 
   9  -1   3        6.53        6.08      3.03 o 
  10  -1   3      433.93      420.94     14.77 o 
  11  -1   3       44.86       21.73      6.17 o 
  12  -1   3      118.48      108.87     11.56 o 
  13  -1   3       23.01       22.45      7.47 o 
  14  -1   3       17.37       15.28      7.08 o 
  15  -1   3        9.95        1.79      6.47 o 
 -15   0   3        3.03        9.37      7.56 o 
 -14   0   3        1.02        4.25      6.42 o 
 -13   0   3       15.52       15.56      6.69 o 
 -12   0   3        2.11        2.78      5.69 o 
 -11   0   3        1.30       -2.34      4.73 o 
 -10   0   3       21.08       23.87      6.14 o 
  -9   0   3       31.87       39.35      6.77 o 
  -8   0   3      344.21      302.71     15.16 o 
  -7   0   3      493.98      524.33     15.21 o 
  -6   0   3      284.56      308.04      8.06 o 
  -5   0   3     2031.58     2187.59     25.40 o 
  -4   0   3      142.76      148.19      5.56 o 
  -3   0   3      161.57      149.92      4.94 o 
  -2   0   3      271.82      270.30      4.54 o 
  -1   0   3     1351.96     1332.76     14.26 o 
   0   0   3     1242.24     1264.73     16.80 o 
   1   0   3     3398.22     3331.13     38.17 o 
   2   0   3       39.63       61.84      6.10 o 
   3   0   3     3417.78     3424.98     30.80 o 
   4   0   3     3448.17     3424.40     29.85 o 
   5   0   3     1820.89     1975.74     22.31 o 
   6   0   3      125.12      126.11      5.91 o 
   7   0   3      407.86      415.62     10.13 o 
   8   0   3        5.95        3.29      2.64 o 
   9   0   3        0.43       -2.41      2.45 o 
  10   0   3      230.89      227.48     13.36 o 
  11   0   3        0.01       -0.87      4.29 o 
  12   0   3       16.53       15.66      6.17 o 
  13   0   3       29.13       26.60      7.61 o 
  14   0   3       88.44       85.05     13.17 o 
  15   0   3        4.04        2.38      6.21 o 
  16   0   3        4.51        5.37      6.83 o 
 -14   1   3       21.10       19.66      8.13 o 
 -13   1   3        0.11        0.29      5.49 o 
 -12   1   3       37.39       54.00      9.17 o 
 -11   1   3       36.57       35.99      7.26 o 
 -10   1   3       33.12       25.19      6.49 o 
  -9   1   3       86.32       74.60      8.89 o 
  -8   1   3      410.11      405.57     11.42 o 
  -7   1   3        1.94        1.63      2.53 o 
  -6   1   3      476.38      463.49     10.02 o 
  -5   1   3      609.24      630.63     12.39 o 
  -4   1   3     3892.33     4042.24     36.69 o 
  -3   1   3     3075.88     2984.61     27.61 o 
  -2   1   3     1192.10     1213.97     12.06 o 
  -1   1   3      203.41      200.88      5.11 o 
   0   1   3     2452.98     2374.34     25.52 o 
   1   1   3        0.25       -1.23      1.23 o 
   2   1   3       83.13       89.11      4.70 o 
   3   1   3     1082.58     1053.75     12.21 o 
   4   1   3     2867.03     2738.77     23.28 o 
   5   1   3      123.64      153.47      4.30 o 
   6   1   3      337.93      291.17      7.14 o 
   7   1   3        4.86        6.84      2.16 o 
   8   1   3       77.00       77.19     11.78 o 
   9   1   3      131.31      138.27      7.61 o 
  10   1   3       25.68        8.44      3.89 o 
  11   1   3        0.40        5.58      4.85 o 
  12   1   3       28.41       26.85      6.55 o 
  13   1   3        1.91        8.36      5.70 o 
  14   1   3        1.03        6.84      6.17 o 
  15   1   3        2.73        2.92      6.20 o 
  16   1   3        0.38        7.45      6.58 o 
 -14   2   3       29.53       21.70      8.24 o 
 -13   2   3       11.30        5.87      7.60 o 
 -12   2   3      138.05      140.85     14.01 o 
 -11   2   3       41.87       53.39      8.69 o 
 -10   2   3        2.20       -0.38      4.48 o 
  -9   2   3       37.87       30.03      7.44 o 
  -8   2   3      393.68      389.32     11.23 o 
  -7   2   3      150.61      137.98      7.58 o 
  -6   2   3      959.43      975.87     14.34 o 
  -5   2   3     1379.88     1347.88     13.13 o 
  -4   2   3      703.28      694.46      9.17 o 
  -3   2   3      722.35      692.91      8.01 o 
  -2   2   3      888.06      755.08     14.96 o 
  -1   2   3     2354.96     2182.04     20.57 o 
   0   2   3    13341.80    12562.95    118.35 o 
   1   2   3    35343.13    34796.99    332.97 o 
   2   2   3      692.09      681.77      8.41 o 
   3   2   3       25.42       39.01      3.29 o 
   4   2   3     1039.85     1057.42     12.68 o 
   5   2   3      100.98       76.58      3.28 o 
   6   2   3      290.87      262.42      5.51 o 
   7   2   3      949.35      942.10     15.38 o 
   8   2   3        8.31        7.20      2.49 o 
   9   2   3       56.52       67.63      6.28 o 
  10   2   3        4.75        2.11      2.86 o 
  11   2   3       37.61       23.77      5.51 o 
  12   2   3        8.80        4.78      7.24 o 
  13   2   3        0.86        2.17      5.57 o 
  14   2   3        3.58        5.07      6.23 o 
  15   2   3       24.56       25.37      8.32 o 
  16   2   3        0.85        3.46      5.97 o 
 -14   3   3       15.74       24.99      8.82 o 
 -13   3   3        3.49        2.55      6.10 o 
 -12   3   3       11.64       14.88      7.63 o 
 -11   3   3      173.87      163.72     18.48 o 
 -10   3   3        7.77        4.83      4.77 o 
  -9   3   3      135.16      132.11     17.28 o 
  -8   3   3       75.06       85.90      8.15 o 
  -7   3   3      492.09      487.31     12.18 o 
  -6   3   3       32.48       29.87      2.42 o 
  -5   3   3     1935.98     1966.58     20.16 o 
  -4   3   3      136.28      136.94      4.86 o 
  -3   3   3     1556.85     1574.13     14.86 o 
  -2   3   3     1646.51     1554.25     14.37 o 
  -1   3   3        6.03        7.57      2.17 o 
   0   3   3     2755.33     2748.86     25.14 o 
   1   3   3    49072.21    47093.75    378.38 o 
   2   3   3      120.38      106.67      3.35 o 
   3   3   3      499.61      487.70      6.38 o 
   4   3   3     1143.81     1076.85     11.24 o 
   5   3   3      534.08      518.41      8.17 o 
   6   3   3      106.01       99.72      4.90 o 
   7   3   3      212.15      191.81      5.86 o 
   8   3   3      147.02      153.61      7.14 o 
   9   3   3      108.33      114.30      8.10 o 
  10   3   3      443.19      446.98     13.65 o 
  11   3   3        0.97       -3.62      3.71 o 
  12   3   3        9.44        8.53      5.06 o 
  13   3   3       62.18       59.75      8.92 o 
  14   3   3       24.34       16.34      6.53 o 
  15   3   3        8.98       19.67      6.77 o 
  16   3   3        1.18        7.89      7.96 o 
 -14   4   3        0.42        4.74      7.47 o 
 -13   4   3        9.08       13.53      7.17 o 
 -12   4   3       39.54       24.94      9.25 o 
 -11   4   3       31.67       27.58      7.16 o 
 -10   4   3       11.25       15.29      7.06 o 
  -9   4   3        8.38        5.92      4.97 o 
  -8   4   3        3.60        2.12      3.30 o 
  -7   4   3       69.32       80.43      4.79 o 
  -6   4   3        0.66        3.26      2.01 o 
  -5   4   3      169.60      175.81      5.73 o 
  -4   4   3        1.53        0.12      1.64 o 
  -3   4   3      190.79      218.77      5.93 o 
  -2   4   3       53.76       41.44      2.85 o 
  -1   4   3      101.07       86.00      4.68 o 
   0   4   3     5229.98     5265.59     49.24 o 
   1   4   3     9488.26     8995.70     68.31 o 
   2   4   3        3.29        6.59      1.67 o 
   3   4   3      928.76      945.19     10.43 o 
   4   4   3      110.31      121.63      4.11 o 
   5   4   3     1387.84     1398.47     15.66 o 
   6   4   3      178.98      197.10      5.32 o 
   7   4   3        6.49        6.58      2.04 o 
   8   4   3        1.93        3.34      2.15 o 
   9   4   3        3.82       -2.91      3.13 o 
  10   4   3      688.45      719.79     17.50 o 
  11   4   3       24.20       25.88      5.87 o 
  12   4   3       14.99       16.49      5.17 o 
  13   4   3        1.54       -1.59      3.97 o 
  14   4   3        7.33        6.88      4.74 o 
  15   4   3        0.75       -2.57      4.82 o 
  16   4   3        5.52       -1.37      4.98 o 
 -14   5   3        0.26       13.14      8.07 o 
 -13   5   3       25.07       36.80      9.38 o 
 -12   5   3        9.67       -3.58      6.13 o 
 -11   5   3       24.23       22.15      8.05 o 
 -10   5   3        1.27        4.64      5.58 o 
  -9   5   3       82.91       75.37      9.98 o 
  -8   5   3        7.16        2.98      2.77 o 
  -7   5   3      101.88      108.61      6.48 o 
  -6   5   3      216.68      236.21      6.79 o 
  -5   5   3        8.37        3.15      2.01 o 
  -4   5   3     1102.91     1107.15     13.86 o 
  -3   5   3      118.14      139.13      4.41 o 
  -2   5   3       58.67       53.65      3.59 o 
  -1   5   3     1815.64     1725.29     18.26 o 
   0   5   3       69.58       74.81      5.08 o 
   1   5   3        0.35        0.39      1.48 o 
   2   5   3      132.61      115.10      3.81 o 
   3   5   3      817.72      812.61      9.22 o 
   4   5   3      484.24      515.14      6.98 o 
   5   5   3      897.34      833.79      9.82 o 
   6   5   3       72.07       79.72      3.87 o 
   7   5   3        1.13        0.07      1.81 o 
   8   5   3      136.23      140.89      6.29 o 
   9   5   3       26.58       25.81      5.48 o 
  10   5   3      123.57      143.07     18.89 o 
  11   5   3       14.34       13.84      7.64 o 
  12   5   3        0.88        2.89      4.24 o 
  13   5   3        1.78        2.37      4.98 o 
  14   5   3       22.69       11.24      4.84 o 
  15   5   3        5.80        2.49      2.85 o 
 -13   6   3        2.52        9.14     11.46 o 
 -12   6   3        5.17        5.37      6.66 o 
 -11   6   3        0.05        2.96      5.56 o 
 -10   6   3       19.40       17.91      6.21 o 
  -9   6   3        3.19        4.56      4.99 o 
  -8   6   3      218.43      235.83     12.40 o 
  -7   6   3      247.01      276.42      8.81 o 
  -6   6   3      151.74      153.45      8.15 o 
  -5   6   3       71.23       86.08      5.64 o 
  -4   6   3      375.16      338.57      7.47 o 
  -3   6   3      166.95      185.79      5.02 o 
  -2   6   3       15.93        7.78      2.87 o 
  -1   6   3      678.42      771.11     11.71 o 
   0   6   3      290.46      288.93      8.15 o 
   1   6   3      247.24      254.21      7.80 o 
   2   6   3      674.02      630.21      9.44 o 
   3   6   3       32.84       34.05      2.35 o 
   4   6   3      134.07      158.23      4.15 o 
   5   6   3      201.82      221.63      5.12 o 
   6   6   3        2.93        4.69      1.52 o 
   7   6   3        4.74        6.58      2.16 o 
   8   6   3       25.27       22.96      3.39 o 
   9   6   3      699.89      739.33     14.91 o 
  10   6   3      166.61      141.78     18.44 o 
  11   6   3       98.06       88.41      8.76 o 
  12   6   3        1.73        1.84      4.81 o 
  13   6   3        6.53        1.46      4.34 o 
  14   6   3       12.41       16.28      5.74 o 
  15   6   3        0.34        2.76      5.28 o 
 -13   7   3       15.54       29.65     16.82 o 
 -12   7   3       23.91       12.24     13.54 o 
 -11   7   3        4.75        5.72      9.61 o 
 -10   7   3        6.62       11.72     10.87 o 
  -9   7   3      137.57      124.70     23.79 o 
  -8   7   3      133.43      169.53      9.74 o 
  -7   7   3        2.28        3.37      3.44 o 
  -6   7   3       19.66       26.94      3.89 o 
  -5   7   3        6.77        6.85      2.67 o 
  -4   7   3      210.27      212.04      6.72 o 
  -3   7   3      997.98      932.08     21.65 o 
  -2   7   3       65.26       87.93      4.69 o 
  -1   7   3       56.47       63.31      4.40 o 
   0   7   3      993.81      965.94     13.71 o 
   1   7   3      578.58      626.06      9.55 o 
   2   7   3       41.88       52.65      3.30 o 
   3   7   3      220.50      248.89      5.08 o 
   4   7   3      252.86      236.56      5.62 o 
   5   7   3       34.66       31.01      2.91 o 
   6   7   3        1.97        1.19      2.28 o 
   7   7   3       55.73       55.01      3.85 o 
   8   7   3        1.75        2.93      2.58 o 
   9   7   3       64.93       63.69      5.31 o 
  10   7   3        0.25        6.94      5.20 o 
  11   7   3       59.81       64.56      7.47 o 
  12   7   3       13.27       18.33      7.78 o 
  13   7   3        0.31        5.20      4.84 o 
  14   7   3        1.55        3.68      4.77 o 
  15   7   3        0.40        4.05      5.25 o 
 -13   8   3        1.54        8.32     12.89 o 
 -12   8   3       20.74       36.71     14.74 o 
 -11   8   3       17.65       11.95     11.64 o 
 -10   8   3        1.24        8.73     11.01 o 
  -9   8   3       10.39        2.26      4.92 o 
  -8   8   3       11.70        9.94      9.61 o 
  -7   8   3       35.52       33.46     12.01 o 
  -6   8   3      252.32      266.18     11.19 o 
  -5   8   3      277.86      323.34     11.16 o 
  -4   8   3      436.96      468.00     12.37 o 
  -3   8   3      497.59      461.97      9.27 o 
  -2   8   3      671.41      710.18     13.60 o 
  -1   8   3       14.02       27.42      3.60 o 
   0   8   3      209.02      211.30      7.89 o 
   1   8   3      377.19      361.29      7.56 o 
   2   8   3      302.89      305.10      7.03 o 
   3   8   3      314.34      276.73      5.43 o 
   4   8   3       48.56       62.86      3.34 o 
   5   8   3      161.80      186.96      6.82 o 
   6   8   3        2.83        6.17      2.51 o 
   7   8   3      548.45      545.11     14.37 o 
   8   8   3       37.43       28.29      4.88 o 
   9   8   3       90.48      103.15      7.08 o 
  10   8   3       28.92       20.10      6.17 o 
  11   8   3       47.08       56.98      8.17 o 
  12   8   3        0.30       -1.07      3.99 o 
  13   8   3        0.04       -1.26      3.92 o 
  14   8   3        1.04        4.20      5.02 o 
  15   8   3        1.99       -0.26      4.82 o 
 -12   9   3        0.21       -2.23      9.01 o 
 -11   9   3        3.18        1.99      9.62 o 
 -10   9   3        4.03        4.87     10.42 o 
  -9   9   3        2.88        5.94      5.94 o 
  -8   9   3       15.68       19.06      6.79 o 
  -7   9   3      158.18      165.07     11.27 o 
  -6   9   3      175.56      182.19     10.97 o 
  -5   9   3      278.44      301.53     10.43 o 
  -4   9   3       14.31        7.68      3.53 o 
  -3   9   3      200.25      216.14      8.94 o 
  -2   9   3       97.48       93.84      5.84 o 
  -1   9   3      281.23      303.69      8.36 o 
   0   9   3      118.96      113.94      6.00 o 
   1   9   3        1.22        0.54      2.09 o 
   2   9   3        1.06       -1.45      2.07 o 
   3   9   3      177.62      194.20      4.88 o 
   4   9   3      596.89      651.19      8.88 o 
   5   9   3       38.60       47.56      3.18 o 
   6   9   3        9.92        7.83      2.17 o 
   7   9   3       37.05       36.35      5.89 o 
   8   9   3        1.58       -1.77      3.30 o 
   9   9   3       70.44       83.98      9.99 o 
  10   9   3       96.32       82.33     10.01 o 
  11   9   3        0.67        3.60      3.51 o 
  12   9   3        1.43       -0.04      3.88 o 
  13   9   3       31.64       38.70      6.97 o 
  14   9   3        0.40        2.50      4.83 o 
 -12  10   3        1.04       20.49     13.89 o 
 -11  10   3        2.57       36.23     14.89 o 
 -10  10   3       49.59       26.52     12.44 o 
  -9  10   3      100.31       88.77     10.82 o 
  -8  10   3       63.35       60.18     11.72 o 
  -7  10   3       18.03        7.13      6.97 o 
  -6  10   3        3.25        3.35     11.14 o 
  -5  10   3        9.38        4.65      4.97 o 
  -4  10   3        1.03        8.08      3.48 o 
  -3  10   3      213.27      187.43      8.67 o 
  -2  10   3      160.48      204.14      8.03 o 
  -1  10   3      293.51      336.47     12.88 o 
   0  10   3       11.23        8.41      3.52 o 
   1  10   3      249.05      246.49      8.09 o 
   2  10   3       49.30       51.82      4.68 o 
   3  10   3       82.69       90.64      4.56 o 
   4  10   3       60.32       69.92      3.77 o 
   5  10   3       33.93       27.16      2.66 o 
   6  10   3        3.91        2.48      1.86 o 
   7  10   3       31.59       23.20      4.32 o 
   8  10   3       22.41       20.24      4.51 o 
   9  10   3       68.16       76.99     11.43 o 
  10  10   3       27.41       26.72      6.29 o 
  11  10   3       33.84       29.00     11.38 o 
  12  10   3        0.00        4.06      3.87 o 
  13  10   3        0.64        0.89      4.46 o 
  14  10   3        4.37        7.26      4.90 o 
 -11  11   3        8.94       40.32     16.15 o 
 -10  11   3        9.42       13.21     12.27 o 
  -9  11   3        3.71        5.08      7.33 o 
  -8  11   3       73.35       82.77     11.84 o 
  -7  11   3       95.87       93.64     16.66 o 
  -6  11   3        0.65        1.30      5.69 o 
  -5  11   3       15.17        4.71      5.19 o 
  -4  11   3       16.42       12.69      5.62 o 
  -3  11   3       12.29       16.11      8.41 o 
  -2  11   3       77.11       81.35      6.92 o 
  -1  11   3      233.56      256.59     10.17 o 
   0  11   3       91.29       91.99      6.13 o 
   1  11   3      169.54      166.52      7.56 o 
   2  11   3        1.01       -1.67      3.00 o 
   3  11   3        6.22        2.37      3.40 o 
   4  11   3       12.69       12.59      3.10 o 
   5  11   3      168.87      158.72      6.17 o 
   6  11   3        1.34        1.86      2.43 o 
   7  11   3      134.20      122.91      5.63 o 
   8  11   3       15.70       29.65      5.16 o 
   9  11   3        2.42        8.65      4.15 o 
  10  11   3        0.44        5.73      5.22 o 
  11  11   3        0.08       -5.55      5.55 o 
  12  11   3        0.03       -1.00      7.07 o 
  13  11   3        0.00        1.37      7.81 o 
  14  11   3        0.07        6.07      4.09 o 
 -11  12   3        0.00        2.09     12.46 o 
 -10  12   3        0.15        1.25     10.77 o 
  -9  12   3        1.97        9.18     10.85 o 
  -8  12   3       48.67       56.01     10.72 o 
  -7  12   3       92.66      142.48     23.53 o 
  -6  12   3        2.88       -5.16      6.39 o 
  -5  12   3       54.72       46.73     13.29 o 
  -4  12   3        0.62        3.16      5.48 o 
  -3  12   3       75.21       62.65      8.59 o 
  -2  12   3        2.39       -0.53      4.04 o 
  -1  12   3       14.37       15.59      4.97 o 
   0  12   3      127.42      120.64      9.19 o 
   1  12   3       22.35       26.97      5.50 o 
   2  12   3        1.73       -1.69      3.32 o 
   3  12   3       15.75       14.66      4.22 o 
   4  12   3      172.59      173.70      9.39 o 
   5  12   3       13.20        7.91      3.57 o 
   6  12   3       63.07       59.37      5.46 o 
   7  12   3       53.09       70.78      8.39 o 
   8  12   3      112.98      125.50     10.15 o 
   9  12   3        5.39        9.25      4.44 o 
  10  12   3        0.40        1.25      4.36 o 
  11  12   3        6.98       13.52      6.79 o 
  12  12   3        8.54       15.41     15.24 o 
  13  12   3        2.15        9.92      9.02 o 
 -10  13   3       27.12       36.59     14.82 o 
  -9  13   3        5.17       21.77     12.27 o 
  -8  13   3        4.04        4.89     10.40 o 
  -7  13   3        7.32        3.06     10.72 o 
  -6  13   3       27.03       41.35     11.50 o 
  -5  13   3        2.93        7.24      6.05 o 
  -4  13   3        7.04        5.66      6.00 o 
  -3  13   3       29.29       31.44      7.31 o 
  -2  13   3       17.92       12.53      5.89 o 
  -1  13   3       98.54       96.73      9.78 o 
   0  13   3       25.55       23.17      5.50 o 
   1  13   3       87.14       89.92      8.38 o 
   2  13   3      362.15      377.81     13.13 o 
   3  13   3        4.24        1.89      4.22 o 
   4  13   3       43.54       34.69      6.84 o 
   5  13   3       23.39       14.51      4.53 o 
   6  13   3       27.26       21.12      4.41 o 
   7  13   3        1.93       -2.24      3.07 o 
   8  13   3       31.53       22.84      4.77 o 
   9  13   3        0.01        2.55      8.97 o 
  10  13   3       11.76        5.61      5.44 o 
  11  13   3        0.93       12.48      9.27 o 
  -9  14   3        9.93       31.83     13.16 o 
  -8  14   3        0.11       10.37     12.14 o 
  -7  14   3        6.77       12.93     11.56 o 
  -6  14   3        2.58       -6.84      6.84 o 
  -5  14   3       75.27       74.65     18.14 o 
  -4  14   3        0.07        1.73      6.44 o 
  -3  14   3       26.84       15.31     11.98 o 
  -2  14   3       42.40       50.23      8.40 o 
  -1  14   3        0.04        5.94      5.76 o 
   0  14   3       21.47        3.66      5.05 o 
   1  14   3        0.41       -1.25      4.15 o 
   2  14   3       17.74       15.36      5.03 o 
   3  14   3       11.47        5.66      4.04 o 
   4  14   3       16.78       11.71      4.70 o 
   5  14   3       11.40       12.47      5.89 o 
   6  14   3       51.34       62.52      8.00 o 
   7  14   3        7.78       10.21      3.92 o 
   8  14   3       16.25       10.06      3.97 o 
   9  14   3       78.71       77.84     10.30 o 
  10  14   3        0.77        0.68     21.83 o 
  -8  15   3        0.08       24.99     12.56 o 
  -7  15   3       19.26       50.90     17.34 o 
  -6  15   3        7.56        9.02      8.65 o 
  -5  15   3       17.90       18.44      7.71 o 
  -4  15   3       22.45        6.88      6.43 o 
  -3  15   3        9.75       15.56      6.61 o 
  -2  15   3       23.22       10.16      6.31 o 
  -1  15   3        2.68       -4.40      5.72 o 
   0  15   3       11.96       16.30      6.60 o 
   1  15   3        0.94        0.85      4.47 o 
   2  15   3        4.00        4.22      4.36 o 
   3  15   3        0.77        4.06      3.66 o 
   4  15   3        0.02        4.48      4.48 o 
   5  15   3        7.77        7.10      4.11 o 
   6  15   3        5.69        9.08      4.72 o 
   7  15   3       15.53       15.74      4.50 o 
   8  15   3        3.43        2.57      4.33 o 
   9  15   3       14.21        7.62      7.09 o 
  10  15   3        0.02        5.51     12.86 o 
  -7  16   3        1.28       39.14     14.06 o 
  -6  16   3       11.72       24.61     14.97 o 
  -5  16   3       15.53       23.39      9.53 o 
  -4  16   3        5.82       -7.17      7.17 o 
  -3  16   3        0.13        1.60      6.73 o 
  -2  16   3       19.62        9.32      7.33 o 
  -1  16   3        9.61       10.75      7.05 o 
   0  16   3        1.39        6.58      5.85 o 
   1  16   3       11.29        8.27      5.72 o 
   2  16   3        8.58        7.91      5.48 o 
   3  16   3       13.60       12.06      5.19 o 
   4  16   3        5.24       -0.61      4.45 o 
   5  16   3        2.62        8.51      4.79 o 
   6  16   3       22.85       15.40      5.85 o 
   7  16   3       14.21        6.10      4.85 o 
   8  16   3        3.47       13.16      5.15 o 
   9  16   3        0.03        2.29      7.99 o 
  10  16   3        0.01        4.66     10.39 o 
  -5  17   3        0.28        2.56      8.76 o 
  -4  17   3        9.34       12.14      7.92 o 
  -3  17   3        0.13       -6.81      7.55 o 
  -2  17   3       20.27       18.52     11.24 o 
  -1  17   3        1.20        5.25      6.46 o 
   0  17   3       12.98        0.98      7.12 o 
   1  17   3       26.16       30.07     15.77 o 
   2  17   3        2.75        2.51      5.48 o 
   3  17   3        5.42       -4.82      4.82 o 
   4  17   3        3.88        6.77      4.84 o 
   5  17   3       22.80       13.27      5.94 o 
   6  17   3       10.37        7.86      5.92 o 
   7  17   3        5.61        6.06      5.04 o 
   8  17   3        1.06       -0.35      4.98 o 
   9  17   3        0.82       -0.68     14.42 o 
  -4  18   3        1.01        6.29     14.47 o 
  -3  18   3        3.43       -1.18     11.15 o 
  -2  18   3        6.90       15.32      8.04 o 
  -1  18   3        5.64        1.70      6.85 o 
   0  18   3        2.21        7.32      6.95 o 
   1  18   3        1.37        3.16      8.49 o 
   2  18   3        4.06       -5.51      8.94 o 
   3  18   3        2.34        9.48      6.89 o 
   4  18   3        1.65       -0.98      3.84 o 
   5  18   3        6.03        3.81      5.43 o 
   6  18   3        5.99        5.88      5.98 o 
   7  18   3        0.21       -3.85      8.97 o 
  -1  19   3        7.91        7.57     10.38 o 
   0  19   3        0.00       -7.76     13.63 o 
   1  19   3        0.66       -4.88     19.16 o 
   2  19   3        1.88      -12.86     17.65 o 
   3  19   3        1.31       -1.48      5.89 o 
   4  19   3        2.70       53.35     25.66 o 
  -3 -18   4        4.05      -20.66     20.66 o 
  -2 -18   4        2.34        9.50      6.98 o 
  -1 -18   4        2.25        0.53     19.22 o 
   0 -18   4        1.71        3.27     10.14 o 
   1 -18   4        0.00        2.59      8.00 o 
   2 -18   4       13.13       41.47     26.29 o 
  -5 -17   4        0.07        7.46      8.22 o 
  -4 -17   4        0.63        0.70      5.24 o 
  -3 -17   4        0.02        4.11     10.95 o 
  -2 -17   4        0.23        3.71      6.30 o 
  -1 -17   4        0.00        0.02      6.31 o 
   0 -17   4       15.90       27.39      9.49 o 
   1 -17   4        5.07       -7.83     10.03 o 
   2 -17   4        1.55        7.07      8.21 o 
   3 -17   4        0.30       -2.50      8.10 o 
   4 -17   4        0.70       -0.90      8.02 o 
   5 -17   4        3.88       12.24     21.72 o 
  -7 -16   4        0.70        6.06      6.85 o 
  -6 -16   4        0.42        5.31      6.33 o 
  -5 -16   4       14.56       13.02      5.39 o 
  -4 -16   4        1.14        3.07      3.81 o 
  -3 -16   4        8.11        4.69      5.61 o 
  -2 -16   4        0.24        3.37      5.92 o 
  -1 -16   4        0.05        0.26      7.68 o 
   0 -16   4        8.21       -0.20      5.59 o 
   1 -16   4        8.71        5.11      7.26 o 
   2 -16   4       11.93       15.19      8.00 o 
   3 -16   4        4.17        0.89      6.97 o 
   4 -16   4       10.45       16.08      8.83 o 
   5 -16   4        3.65       13.42      8.79 o 
   6 -16   4        0.00       29.21     23.01 o 
  -8 -15   4        0.76        1.11      6.39 o 
  -7 -15   4        0.00       -1.90      5.76 o 
  -6 -15   4        0.37       -1.93      7.42 o 
  -5 -15   4        1.41       -6.08      6.08 o 
  -4 -15   4        0.02        4.86      5.21 o 
  -3 -15   4        4.61       -0.46     12.91 o 
  -2 -15   4        2.53        4.22      4.72 o 
  -1 -15   4        2.59        0.29      5.98 o 
   0 -15   4        0.00        3.17      6.01 o 
   1 -15   4       25.28       24.48      8.34 o 
   2 -15   4       55.65       51.59     10.56 o 
   3 -15   4        0.33       -1.29      6.94 o 
   4 -15   4        1.05       -6.18     10.93 o 
   5 -15   4        1.05        0.17      7.46 o 
   6 -15   4       12.52       -0.30     20.27 o 
   7 -15   4        0.24       17.91     19.74 o 
   8 -15   4       10.51       27.52     20.69 o 
 -10 -14   4        0.43        9.02      6.99 o 
  -9 -14   4        0.01        0.02      6.10 o 
  -8 -14   4        9.80       21.00      7.29 o 
  -7 -14   4        0.00        3.27      6.04 o 
  -6 -14   4       18.43       18.42      6.06 o 
  -5 -14   4       13.79       17.05      6.02 o 
  -4 -14   4        0.84       -0.27      3.91 o 
  -3 -14   4        7.54       14.74      8.50 o 
  -2 -14   4        4.96        4.77      5.51 o 
  -1 -14   4       22.92       14.77      6.48 o 
   0 -14   4       12.77       15.94      7.00 o 
   1 -14   4        4.11        8.16      7.14 o 
   2 -14   4       44.22       32.60      9.62 o 
   3 -14   4        0.49       -2.41      6.21 o 
   4 -14   4       15.96       14.71      8.31 o 
   5 -14   4        5.66        5.81      6.07 o 
   6 -14   4        0.01       24.40     20.78 o 
   7 -14   4        1.83       -3.93     17.39 o 
   8 -14   4        5.04       57.55     22.42 o 
   9 -14   4        4.09       49.40     20.25 o 
 -10 -13   4        0.10        3.07      5.52 o 
  -9 -13   4        0.01       12.94      7.11 o 
  -8 -13   4        0.01        3.06      5.16 o 
  -7 -13   4        2.42       -2.40     24.97 o 
  -6 -13   4        0.34        2.49      4.72 o 
  -5 -13   4        4.09        6.81      5.30 o 
  -4 -13   4        5.30        2.86      4.18 o 
  -3 -13   4        3.93       11.30      4.92 o 
  -2 -13   4       59.34       71.30     11.31 o 
  -1 -13   4       51.90       18.75      7.03 o 
   0 -13   4       15.59       17.10      9.71 o 
   1 -13   4       72.42      105.80     13.89 o 
   2 -13   4        2.28        9.56      6.40 o 
   3 -13   4       19.66       37.02      8.56 o 
   4 -13   4       25.89       14.69      7.60 o 
   5 -13   4        1.49        4.74      5.38 o 
   6 -13   4        5.20        0.02     16.90 o 
   7 -13   4        5.05       -7.16      8.17 o 
   8 -13   4       19.73       27.96     12.91 o 
   9 -13   4        1.22       19.27     10.92 o 
  10 -13   4        7.05       34.81     19.61 o 
 -11 -12   4        0.01       -0.81      5.27 o 
 -10 -12   4        2.27       -1.64      4.88 o 
  -9 -12   4       15.30       20.68      6.46 o 
  -8 -12   4        0.94        0.03      4.16 o 
  -7 -12   4        2.61        6.20      4.49 o 
  -6 -12   4        0.35       -3.50      3.50 o 
  -5 -12   4       38.17       42.29      9.30 o 
  -4 -12   4       83.38       84.02     14.68 o 
  -3 -12   4       56.08       49.59      7.86 o 
  -2 -12   4      136.45      163.77     13.19 o 
  -1 -12   4       12.84        8.59      5.67 o 
   0 -12   4      106.28      114.16     11.75 o 
   1 -12   4      359.00      388.57     25.56 o 
   2 -12   4       69.52       46.75      9.99 o 
   3 -12   4        0.51        3.86      5.89 o 
   4 -12   4       75.43       66.84     12.06 o 
   5 -12   4       59.91       60.36      6.89 o 
   6 -12   4       10.28        8.73      4.87 o 
   7 -12   4       53.08       59.05      9.24 o 
   8 -12   4       15.02       13.37      7.07 o 
   9 -12   4        0.55       24.65     14.99 o 
  10 -12   4        4.92       19.58     10.11 o 
  11 -12   4        4.50       11.40     14.82 o 
 -12 -11   4        0.02        7.37      6.00 o 
 -11 -11   4        2.99        5.25      8.49 o 
 -10 -11   4        7.52       12.54      5.74 o 
  -9 -11   4       25.81       21.88      6.46 o 
  -8 -11   4       13.52       14.05      5.71 o 
  -7 -11   4       32.01       35.20      6.61 o 
  -6 -11   4       11.96       16.08      4.78 o 
  -5 -11   4       86.76       82.70     12.26 o 
  -4 -11   4       33.51       26.40      5.45 o 
  -3 -11   4       96.57       90.49      9.14 o 
  -2 -11   4        9.41        1.88      4.49 o 
  -1 -11   4       96.12       81.52     11.11 o 
   0 -11   4       51.27       58.04      9.03 o 
   1 -11   4        4.08        5.23      5.24 o 
   2 -11   4      166.36      180.21     18.21 o 
   3 -11   4        7.97        5.95     11.37 o 
   4 -11   4      100.12      112.50      9.64 o 
   5 -11   4        3.37        1.55      4.17 o 
   6 -11   4        7.89        2.34      4.31 o 
   7 -11   4       43.87       50.45      8.42 o 
   8 -11   4       11.13       18.24     11.03 o 
   9 -11   4       15.42       16.76      7.56 o 
  10 -11   4       26.28       36.49     10.91 o 
  11 -11   4        1.34       21.46     15.59 o 
  12 -11   4        3.26       13.32     13.66 o 
 -12 -10   4        0.07        9.97      6.20 o 
 -11 -10   4        1.76       -2.81      5.09 o 
 -10 -10   4        0.12        0.22      4.48 o 
  -9 -10   4        7.85        4.55      5.23 o 
  -8 -10   4        6.32       13.30      5.62 o 
  -7 -10   4       13.83        6.86      4.43 o 
  -6 -10   4      108.73      108.68      9.34 o 
  -5 -10   4        0.35        0.29      3.16 o 
  -4 -10   4        0.61       -2.51      2.51 o 
  -3 -10   4      234.19      250.05     10.80 o 
  -2 -10   4       11.17       13.36      4.46 o 
  -1 -10   4      262.59      275.59     11.14 o 
   0 -10   4      415.06      451.37     13.29 o 
   1 -10   4        5.51        1.02      6.73 o 
   2 -10   4       97.24      106.67      8.41 o 
   3 -10   4        3.51        4.72      4.45 o 
   4 -10   4      212.40      207.33     12.93 o 
   5 -10   4       50.55       40.77      8.74 o 
   6 -10   4      105.60       95.07      7.65 o 
   7 -10   4      138.33      155.53     12.03 o 
   8 -10   4       64.50      101.63     10.78 o 
   9 -10   4       36.56       37.40      9.15 o 
  10 -10   4        1.24        5.08     10.54 o 
  11 -10   4       25.07       18.57     15.05 o 
  12 -10   4        3.69       19.42     14.90 o 
 -13  -9   4       10.53       17.65      7.32 o 
 -12  -9   4       13.12       15.45      6.86 o 
 -11  -9   4       11.10        9.28      6.22 o 
 -10  -9   4        3.83        3.91      5.50 o 
  -9  -9   4       10.81        9.84      4.82 o 
  -8  -9   4        5.69       -1.86      3.75 o 
  -7  -9   4       22.28       22.93      5.23 o 
  -6  -9   4        0.02        2.11      3.63 o 
  -5  -9   4      181.24      134.60      8.90 o 
  -4  -9   4      294.92      269.70     11.57 o 
  -3  -9   4       15.09       20.95      3.71 o 
  -2  -9   4       15.63        8.87      3.65 o 
  -1  -9   4       83.92       85.09      7.07 o 
   0  -9   4      104.86      126.90      8.31 o 
   1  -9   4       38.54       37.12      4.26 o 
   2  -9   4      133.48      128.33      6.85 o 
   3  -9   4       51.26       56.45      6.80 o 
   4  -9   4       85.97       72.33      6.40 o 
   5  -9   4      254.22      276.52     10.29 o 
   6  -9   4       58.95       48.04      5.93 o 
   7  -9   4      104.51      122.74     10.70 o 
   8  -9   4       57.87       85.11      9.71 o 
   9  -9   4        2.95        6.85      7.47 o 
  10  -9   4        5.66       14.35     14.00 o 
  11  -9   4        0.41        6.11     12.35 o 
  12  -9   4       30.86       17.28     14.26 o 
  13  -9   4        0.02       14.51     15.63 o 
 -13  -8   4        0.00        1.38      5.28 o 
 -12  -8   4       14.64       17.97      7.70 o 
 -11  -8   4        2.37        7.70      9.34 o 
 -10  -8   4        2.34       -1.25      3.57 o 
  -9  -8   4       27.97       37.22      7.68 o 
  -8  -8   4       21.25       24.36      6.39 o 
  -7  -8   4      446.27      393.63     13.45 o 
  -6  -8   4        1.28        6.35      2.61 o 
  -5  -8   4      391.14      388.84      9.75 o 
  -4  -8   4      575.45      572.88     10.65 o 
  -3  -8   4       26.06       28.61      3.60 o 
  -2  -8   4       12.33        7.19      1.98 o 
  -1  -8   4      221.86      221.37     15.16 o 
   0  -8   4       43.53       55.50      7.22 o 
   1  -8   4       60.58       53.05      4.57 o 
   2  -8   4       27.48       37.05      4.99 o 
   3  -8   4       22.13       17.44      4.34 o 
   4  -8   4      176.86      187.53      9.65 o 
   5  -8   4      488.19      510.08     15.99 o 
   6  -8   4       71.99       58.71      7.07 o 
   7  -8   4       89.52      103.12      9.40 o 
   8  -8   4       20.85       13.99      7.56 o 
   9  -8   4       13.45       10.33      5.60 o 
  10  -8   4        1.59       19.31     13.53 o 
  11  -8   4        0.01        3.65     11.50 o 
  12  -8   4       21.98       21.44     15.52 o 
  13  -8   4       11.88       11.07     13.29 o 
 -13  -7   4        2.86        7.36      5.78 o 
 -12  -7   4       12.66       15.94      8.99 o 
 -11  -7   4       35.86       48.18     15.39 o 
 -10  -7   4        5.56        0.89      5.03 o 
  -9  -7   4      112.43      132.23     41.55 o 
  -8  -7   4       89.26      109.06     19.94 o 
  -7  -7   4      328.13      324.35     12.17 o 
  -6  -7   4       23.47       24.44      3.86 o 
  -5  -7   4      237.48      219.91      7.28 o 
  -4  -7   4      445.02      454.55      9.84 o 
  -3  -7   4       18.86       10.87      2.38 o 
  -2  -7   4      288.58      311.42      6.64 o 
  -1  -7   4        2.19       -0.07      1.78 o 
   0  -7   4     1274.02     1294.65     24.14 o 
   1  -7   4      269.44      267.07      7.43 o 
   2  -7   4      197.23      199.82      7.52 o 
   3  -7   4      156.77      145.34      4.41 o 
   4  -7   4      161.51      150.13      5.94 o 
   5  -7   4      146.53      153.49      5.64 o 
   6  -7   4      142.93      134.62      5.37 o 
   7  -7   4        0.90        0.23      3.26 o 
   8  -7   4       29.06       40.07      8.50 o 
   9  -7   4       38.91       43.02     10.02 o 
  10  -7   4        0.12       10.69      7.37 o 
  11  -7   4        1.79       23.10     12.46 o 
  12  -7   4       42.20       27.90     15.95 o 
  13  -7   4       17.83       23.13     15.52 o 
  14  -7   4        0.08        3.13     14.81 o 
 -14  -6   4        1.61        0.95      7.98 o 
 -13  -6   4        0.70        2.83      5.41 o 
 -12  -6   4       12.98        5.32      5.22 o 
 -11  -6   4       15.12       13.80      8.16 o 
 -10  -6   4       11.67        4.78      4.53 o 
  -9  -6   4      114.64      106.01     13.73 o 
  -8  -6   4      203.41      186.45     11.74 o 
  -7  -6   4       89.90       95.98      7.48 o 
  -6  -6   4     2224.95     2150.39     24.09 o 
  -5  -6   4      920.96      899.96     12.94 o 
  -4  -6   4       50.40       51.22      3.83 o 
  -3  -6   4      262.89      280.19      7.21 o 
  -2  -6   4      484.38      466.46      8.89 o 
  -1  -6   4      902.84      908.75     12.70 o 
   0  -6   4      327.04      292.62      6.65 o 
   1  -6   4       16.61        8.30      4.34 o 
   2  -6   4      449.58      458.34      9.95 o 
   3  -6   4        2.70       -1.62      2.57 o 
   4  -6   4      184.89      175.68      5.20 o 
   5  -6   4        7.05        3.43      2.46 o 
   6  -6   4       96.19       98.42      4.69 o 
   7  -6   4      150.70      156.78      5.98 o 
   8  -6   4        2.23        1.59      3.23 o 
   9  -6   4       22.22       35.51      9.19 o 
  10  -6   4        0.47        7.87      7.76 o 
  11  -6   4        3.27       -4.67      4.67 o 
  12  -6   4        0.00        6.24     10.48 o 
  13  -6   4        4.94        0.46     14.02 o 
  14  -6   4        4.09       -1.37     13.42 o 
 -14  -5   4        0.84       -1.56      6.83 o 
 -13  -5   4        1.35        3.34      4.93 o 
 -12  -5   4        0.50        2.64      4.35 o 
 -11  -5   4        0.70       -0.05      3.16 o 
 -10  -5   4        3.46        6.97      3.55 o 
  -9  -5   4       21.92       17.96      4.58 o 
  -8  -5   4      196.33      189.46     10.73 o 
  -7  -5   4      150.95      174.83      9.89 o 
  -6  -5   4        2.23        2.05      2.69 o 
  -5  -5   4      603.59      604.75     10.01 o 
  -4  -5   4        1.50        2.81      1.98 o 
  -3  -5   4      256.23      278.06      7.75 o 
  -2  -5   4      126.51      145.74      5.35 o 
  -1  -5   4      149.57      141.98      4.68 o 
   0  -5   4     1283.79     1314.50     15.55 o 
   1  -5   4     1195.24     1329.17     16.85 o 
   2  -5   4       35.44       40.51      2.57 o 
   3  -5   4      430.55      428.82      7.79 o 
   4  -5   4     2495.62     2529.12     28.02 o 
   5  -5   4      396.63      381.81      7.00 o 
   6  -5   4        2.80        3.65      1.96 o 
   7  -5   4       87.75       87.89      5.26 o 
   8  -5   4        8.27        7.03      3.67 o 
   9  -5   4        1.55        7.12      4.41 o 
  10  -5   4       28.26       25.68      5.76 o 
  11  -5   4        0.36        9.69      6.19 o 
  12  -5   4        3.50       13.21      6.74 o 
  13  -5   4       54.80       58.31     14.33 o 
  14  -5   4        0.52       -5.72      6.80 o 
  15  -5   4        1.78        1.14      8.79 o 
 -14  -4   4        1.06       -0.66      7.41 o 
 -13  -4   4        2.71        3.93      5.22 o 
 -12  -4   4        0.05        3.32      4.98 o 
 -11  -4   4       37.62       55.03      8.39 o 
 -10  -4   4       43.95       37.93      7.11 o 
  -9  -4   4        1.43        4.45      3.78 o 
  -8  -4   4       22.03       16.03      4.24 o 
  -7  -4   4      875.97      903.80     19.41 o 
  -6  -4   4      358.95      359.93      7.90 o 
  -5  -4   4       42.34       65.44      3.94 o 
  -4  -4   4        7.20        5.56      1.73 o 
  -3  -4   4      141.98      120.33      4.63 o 
  -2  -4   4     1042.13     1086.97     15.56 o 
  -1  -4   4     4529.26     4557.31     46.95 o 
   0  -4   4     1401.00     1417.99     18.63 o 
   1  -4   4      427.77      460.83     10.61 o 
   2  -4   4     1013.63     1052.37     11.43 o 
   3  -4   4        3.22        1.97      1.66 o 
   4  -4   4       18.15        8.21      2.14 o 
   5  -4   4     5363.69     5138.99     43.04 o 
   6  -4   4       42.60       41.65      3.27 o 
   7  -4   4       38.54       36.73      5.75 o 
   8  -4   4      111.34      106.08      6.29 o 
   9  -4   4        7.21        7.19      3.54 o 
  10  -4   4        1.17        5.44      4.09 o 
  11  -4   4      104.96       96.21     11.18 o 
  12  -4   4       34.50       16.82      6.57 o 
  13  -4   4        0.02        3.09      7.11 o 
  14  -4   4        0.28       14.53      8.02 o 
  15  -4   4        8.00        9.81      8.22 o 
 -14  -3   4       29.92       37.89      8.14 o 
 -13  -3   4        4.13        1.78      5.46 o 
 -12  -3   4        7.32       13.16      8.87 o 
 -11  -3   4       71.76       83.51     10.31 o 
 -10  -3   4        8.44        1.93      4.72 o 
  -9  -3   4        3.42        4.56      4.00 o 
  -8  -3   4      142.28      131.06      9.23 o 
  -7  -3   4       27.78       32.14      4.78 o 
  -6  -3   4       53.57       57.38      3.87 o 
  -5  -3   4       11.52        9.90      2.04 o 
  -4  -3   4       41.03       32.27      2.85 o 
  -3  -3   4     1523.09     1588.90     18.53 o 
  -2  -3   4      139.31      125.78      4.86 o 
  -1  -3   4     1067.99     1066.87     14.58 o 
   0  -3   4       12.18       13.80      1.96 o 
   1  -3   4      690.98      694.67     11.48 o 
   2  -3   4        0.20        1.07      1.84 o 
   3  -3   4        0.87        0.71      1.67 o 
   4  -3   4     2404.22     2786.74     26.97 o 
   5  -3   4    12258.22    12488.65    123.11 o 
   6  -3   4       73.18       71.51      4.91 o 
   7  -3   4      169.07      180.40      7.17 o 
   8  -3   4      748.28      665.06     18.41 o 
   9  -3   4      123.68      112.13      9.78 o 
  10  -3   4       19.78        7.22      4.04 o 
  11  -3   4       84.97       87.47     10.41 o 
  12  -3   4        0.50       -4.97      4.97 o 
  13  -3   4        1.02       -5.30      6.18 o 
  14  -3   4        0.92        2.22      6.49 o 
  15  -3   4        7.33        8.12     10.44 o 
 -14  -2   4       34.45       28.71      7.88 o 
 -13  -2   4        1.53        3.16      5.90 o 
 -12  -2   4        3.54       13.17      5.80 o 
 -11  -2   4       18.60       22.69      6.67 o 
 -10  -2   4        3.50       -1.04      4.14 o 
  -9  -2   4       79.17       98.35      9.59 o 
  -8  -2   4       23.79       13.71      4.78 o 
  -7  -2   4      149.05      152.24      9.32 o 
  -6  -2   4      434.74      389.34      9.22 o 
  -5  -2   4       21.47       30.18      2.56 o 
  -4  -2   4      389.32      379.87      5.87 o 
  -3  -2   4     3784.06     3931.93     33.74 o 
  -2  -2   4      395.62      412.15      6.66 o 
  -1  -2   4      169.40      162.63      4.28 o 
   0  -2   4      160.77      188.64      4.61 o 
   1  -2   4        3.96        6.65      1.71 o 
   2  -2   4      396.00      387.18      7.50 o 
   3  -2   4        0.78       -0.59      1.59 o 
   4  -2   4      231.07      238.58      7.51 o 
   5  -2   4      147.28      149.57      5.83 o 
   6  -2   4      663.89      628.39     11.18 o 
   7  -2   4        4.28        1.08      2.29 o 
   8  -2   4      141.51      123.34      7.07 o 
   9  -2   4      284.33      243.04      9.58 o 
  10  -2   4       31.47       14.48      7.67 o 
  11  -2   4       75.60       71.30      9.38 o 
  12  -2   4       52.98       44.07      8.88 o 
  13  -2   4        0.64        1.08      5.78 o 
  14  -2   4       28.32       17.50      7.74 o 
  15  -2   4        0.11       -2.58      6.31 o 
 -14  -1   4        4.40        3.26      5.89 o 
 -13  -1   4        0.43       -1.63      5.25 o 
 -12  -1   4        2.62        4.69      6.07 o 
 -11  -1   4        0.13       -1.28      4.74 o 
 -10  -1   4       37.79       31.65      6.77 o 
  -9  -1   4       21.79       21.04      5.06 o 
  -8  -1   4       17.30       17.22      4.08 o 
  -7  -1   4      415.58      412.21     12.67 o 
  -6  -1   4      269.52      261.80      7.78 o 
  -5  -1   4      626.75      676.54     13.14 o 
  -4  -1   4       15.55       13.81      2.37 o 
  -3  -1   4      937.71      958.24     12.38 o 
  -2  -1   4      402.01      427.13      8.05 o 
  -1  -1   4      517.72      503.51     10.11 o 
   0  -1   4        0.25       -0.64      1.95 o 
   1  -1   4      181.06      177.99      5.30 o 
   2  -1   4      589.90      530.06     10.74 o 
   3  -1   4     1815.23     1776.94     20.24 o 
   4  -1   4      789.17      798.52     12.26 o 
   5  -1   4      280.84      246.90      5.23 o 
   6  -1   4        0.02        0.21      1.96 o 
   7  -1   4       14.51       13.45      2.84 o 
   8  -1   4      257.12      237.78     12.51 o 
   9  -1   4      590.09      587.59     13.49 o 
  10  -1   4      363.04      365.29     12.87 o 
  11  -1   4        0.81        3.93      4.33 o 
  12  -1   4        9.37       12.80      5.89 o 
  13  -1   4        2.30        1.53      5.82 o 
  14  -1   4        0.13        2.06      6.73 o 
  15  -1   4        1.18        4.77     12.36 o 
 -14   0   4        0.85        6.49      6.65 o 
 -13   0   4       23.11       17.59      7.23 o 
 -12   0   4        7.03        1.59      5.61 o 
 -11   0   4       11.34       10.72      5.79 o 
 -10   0   4      203.73      231.07     15.63 o 
  -9   0   4      677.22      626.90     16.52 o 
  -8   0   4      217.52      213.81     10.27 o 
  -7   0   4      688.02      714.38     15.09 o 
  -6   0   4       70.29       74.09      4.82 o 
  -5   0   4      704.92      827.21     13.53 o 
  -4   0   4       23.77       19.37      2.84 o 
  -3   0   4     1133.40     1092.61     13.58 o 
  -2   0   4      320.13      368.26      5.24 o 
  -1   0   4      724.32      747.46     11.63 o 
   0   0   4     5272.90     5093.31     57.41 o 
   1   0   4      100.24       91.49      5.18 o 
   2   0   4       56.80       66.54      3.82 o 
   3   0   4      673.12      780.03     10.81 o 
   4   0   4       89.04      100.66      4.72 o 
   5   0   4      673.00      689.13     10.04 o 
   6   0   4      656.18      688.23     11.98 o 
   7   0   4       28.19       19.38      2.95 o 
   8   0   4      288.29      257.85      9.31 o 
   9   0   4      738.29      752.76     17.47 o 
  10   0   4      372.36      361.96     24.05 o 
  11   0   4       59.13       50.92     11.67 o 
  12   0   4        0.78        1.48      4.66 o 
  13   0   4        9.00       10.10      6.34 o 
  14   0   4        0.39        1.56      5.95 o 
  15   0   4        1.62        6.52      6.17 o 
  16   0   4        1.22        7.96      7.61 o 
 -14   1   4       12.33        6.67      6.44 o 
 -13   1   4        3.34        7.50      6.17 o 
 -12   1   4       35.03       33.74      8.03 o 
 -11   1   4        3.29        7.48      5.72 o 
 -10   1   4      150.84      132.17     12.07 o 
  -9   1   4      277.98      283.71     14.99 o 
  -8   1   4       37.75       46.43      5.94 o 
  -7   1   4      148.40      145.82     10.04 o 
  -6   1   4       24.29       13.22      2.71 o 
  -5   1   4      195.08      171.85      6.23 o 
  -4   1   4      517.62      574.97      9.50 o 
  -3   1   4     1632.16     1638.85     16.18 o 
  -2   1   4     1965.92     1809.22     17.08 o 
  -1   1   4     1672.57     1577.08     16.20 o 
   0   1   4      646.79      657.45      9.44 o 
   1   1   4     6175.14     5944.36     53.25 o 
   2   1   4      846.51      718.86     10.01 o 
   3   1   4      102.80       99.21      6.39 o 
   4   1   4      210.15      184.62      4.77 o 
   5   1   4      437.07      458.97      8.14 o 
   6   1   4     1012.62     1004.83     12.01 o 
   7   1   4      695.81      668.55     12.15 o 
   8   1   4      160.26      157.61      8.66 o 
   9   1   4       20.48       29.26      4.83 o 
  10   1   4        4.23        5.21      3.52 o 
  11   1   4        0.97        4.83      3.58 o 
  12   1   4        1.27        3.83      4.61 o 
  13   1   4       78.67       79.79     10.50 o 
  14   1   4        2.31        0.94      5.92 o 
  15   1   4        3.18        8.52      6.66 o 
  16   1   4        0.13       -5.79      5.79 o 
 -14   2   4       10.51        1.15      6.69 o 
 -13   2   4        6.12        6.13      6.54 o 
 -12   2   4        2.83        6.94      5.58 o 
 -11   2   4        0.22        2.49      5.16 o 
 -10   2   4       63.40       56.88      8.60 o 
  -9   2   4       45.55       59.40      8.12 o 
  -8   2   4      794.06      806.71     24.03 o 
  -7   2   4      186.07      186.85      8.70 o 
  -6   2   4       18.70       20.68      3.16 o 
  -5   2   4       70.40       78.45      3.63 o 
  -4   2   4      188.95      203.24      4.83 o 
  -3   2   4        4.43        2.65      1.56 o 
  -2   2   4      414.68      421.86      6.65 o 
  -1   2   4      294.63      265.98      6.39 o 
   0   2   4     3654.55     3579.25     34.62 o 
   1   2   4     1638.22     1492.12     14.45 o 
   2   2   4      299.95      338.97      6.60 o 
   3   2   4        9.11        7.83      2.09 o 
   4   2   4       15.91       12.34      1.82 o 
   5   2   4      383.57      416.44      7.31 o 
   6   2   4        0.50        3.17      2.30 o 
   7   2   4       70.72       72.91      3.51 o 
   8   2   4       83.05       83.22      6.64 o 
   9   2   4       72.13       72.64      6.80 o 
  10   2   4       56.35       48.77      7.07 o 
  11   2   4       40.57       54.91      6.53 o 
  12   2   4       26.06       18.67      6.30 o 
  13   2   4       22.54       20.76      7.02 o 
  14   2   4       29.82       24.05      8.05 o 
  15   2   4        1.48        3.11      5.87 o 
  16   2   4        0.37        2.40      5.99 o 
 -14   3   4        1.13        1.79      7.10 o 
 -13   3   4        6.05        2.82      6.51 o 
 -12   3   4       23.41       19.78      7.62 o 
 -11   3   4      288.03      322.64     19.90 o 
 -10   3   4        2.49        7.99      5.37 o 
  -9   3   4       46.63       37.98      7.39 o 
  -8   3   4      412.36      411.51     16.75 o 
  -7   3   4        1.98        6.01      3.08 o 
  -6   3   4        0.13       -0.15      1.98 o 
  -5   3   4      400.24      365.29      7.14 o 
  -4   3   4      208.83      210.66      4.96 o 
  -3   3   4        7.47        5.90      1.65 o 
  -2   3   4     1906.64     1862.48     18.20 o 
  -1   3   4      210.00      219.09      7.45 o 
   0   3   4     2162.49     2052.32     20.47 o 
   1   3   4    28385.44    27818.45    218.60 o 
   2   3   4     2954.23     3004.08     25.88 o 
   3   3   4      134.72      125.15      4.36 o 
   4   3   4      422.67      402.50      6.31 o 
   5   3   4      875.37      851.63     11.41 o 
   6   3   4      532.51      580.08      9.46 o 
   7   3   4      233.95      244.96      6.22 o 
   8   3   4       62.23       67.59      4.30 o 
   9   3   4      196.72      209.93     10.50 o 
  10   3   4       26.00       26.02      6.43 o 
  11   3   4        1.82        2.40      3.77 o 
  12   3   4        2.85        4.04      4.71 o 
  13   3   4       24.94       25.04      6.80 o 
  14   3   4       20.04       18.90      6.88 o 
  15   3   4        2.70       -1.70      6.31 o 
  16   3   4        5.94        4.15      5.75 o 
 -14   4   4        6.02       13.47      7.83 o 
 -13   4   4        5.55       12.98      7.93 o 
 -12   4   4       48.92       51.02      9.25 o 
 -11   4   4       15.62       19.81      7.13 o 
 -10   4   4        1.41        6.49      5.39 o 
  -9   4   4      139.73      146.58     12.59 o 
  -8   4   4      141.94      136.21      9.70 o 
  -7   4   4      131.71      138.19      7.33 o 
  -6   4   4        0.27        1.22      2.23 o 
  -5   4   4     1080.41     1109.73     17.36 o 
  -4   4   4      635.08      590.02      8.59 o 
  -3   4   4      459.71      547.03      8.00 o 
  -2   4   4        0.24        2.06      1.92 o 
  -1   4   4      391.28      332.44     10.02 o 
   0   4   4       31.70       22.96      2.52 o 
   1   4   4     1518.34     1611.82     17.59 o 
   2   4   4        2.66        6.88      1.72 o 
   3   4   4     1133.54     1227.37     14.98 o 
   4   4   4      918.30      979.97     11.05 o 
   5   4   4      129.20      105.50      4.38 o 
   6   4   4      156.34      181.91      5.70 o 
   7   4   4      941.00      969.71     13.64 o 
   8   4   4        1.86        1.57      2.24 o 
   9   4   4       53.66       59.67      7.76 o 
  10   4   4       18.44       10.44      5.29 o 
  11   4   4       22.74       27.00      5.29 o 
  12   4   4        0.63       -2.78      4.52 o 
  13   4   4        0.31        2.57      4.56 o 
  14   4   4        8.13        5.09      5.15 o 
  15   4   4        0.32       -1.23      4.97 o 
  16   4   4        7.85        9.25      5.05 o 
 -14   5   4        2.16        0.11     11.78 o 
 -13   5   4        1.14        2.06      7.19 o 
 -12   5   4       12.14       15.46      7.16 o 
 -11   5   4       39.29       32.00     10.50 o 
 -10   5   4       97.62       85.98     10.70 o 
  -9   5   4        0.49       -0.14      5.87 o 
  -8   5   4      107.05       98.37      8.44 o 
  -7   5   4      242.04      235.49     11.31 o 
  -6   5   4      210.70      208.82      7.96 o 
  -5   5   4        0.01        3.75      2.14 o 
  -4   5   4       54.41       39.24      3.31 o 
  -3   5   4      549.37      519.07      8.71 o 
  -2   5   4        2.14        3.35      1.64 o 
  -1   5   4     1009.58      971.25     13.15 o 
   0   5   4      390.43      392.37      8.42 o 
   1   5   4      866.16      863.61     11.97 o 
   2   5   4     3338.03     3528.30     37.17 o 
   3   5   4     1665.96     1754.56     16.56 o 
   4   5   4       15.57       18.25      1.93 o 
   5   5   4     1556.54     1560.36     15.93 o 
   6   5   4      402.81      423.12      8.16 o 
   7   5   4      215.07      238.82      6.67 o 
   8   5   4      155.60      170.07      6.93 o 
   9   5   4        0.53       -0.58      4.06 o 
  10   5   4      290.64      291.01     19.62 o 
  11   5   4       28.85       28.57      6.99 o 
  12   5   4        0.13       -1.93      5.40 o 
  13   5   4        2.81        5.25      3.87 o 
  14   5   4        4.26        5.02      4.20 o 
  15   5   4        2.21        4.00      3.34 o 
 -13   6   4        5.07       10.74     12.43 o 
 -12   6   4       14.85       33.23     11.15 o 
 -11   6   4        1.13        3.07      5.78 o 
 -10   6   4       57.66       64.46      9.49 o 
  -9   6   4        0.24        0.52      4.87 o 
  -8   6   4        1.50       -0.61      2.96 o 
  -7   6   4       38.59       35.43      5.58 o 
  -6   6   4        0.19       -2.76      2.76 o 
  -5   6   4      393.07      374.39      9.40 o 
  -4   6   4      122.27      129.67      5.36 o 
  -3   6   4      517.29      497.53      8.25 o 
  -2   6   4      435.63      402.12     10.14 o 
  -1   6   4        2.64       -1.05      2.25 o 
   0   6   4     3991.97     3993.74     45.36 o 
   1   6   4      114.60      139.02      5.52 o 
   2   6   4     2985.09     3035.42     27.71 o 
   3   6   4       12.69        7.40      1.53 o 
   4   6   4      306.99      326.21      5.73 o 
   5   6   4      283.83      287.54      5.66 o 
   6   6   4       28.45       31.69      2.58 o 
   7   6   4        2.44        3.13      2.26 o 
   8   6   4       82.07       81.84      5.59 o 
   9   6   4      743.80      778.92     23.34 o 
  10   6   4       42.68       30.93      7.22 o 
  11   6   4       44.13       45.50      8.59 o 
  12   6   4       16.29       10.88      5.19 o 
  13   6   4       10.19       12.46      6.19 o 
  14   6   4        0.01       -0.10      4.59 o 
  15   6   4        0.19       -1.00      4.92 o 
 -13   7   4        9.17       16.66     13.72 o 
 -12   7   4        0.18        0.83     11.48 o 
 -11   7   4       13.40       25.28     12.85 o 
 -10   7   4        0.79       12.24     10.48 o 
  -9   7   4        4.80       14.87     11.66 o 
  -8   7   4       33.21       33.83      5.41 o 
  -7   7   4        2.13        1.44      4.53 o 
  -6   7   4        4.97        5.53      3.30 o 
  -5   7   4      116.06      119.37      6.97 o 
  -4   7   4        1.20        0.12      1.97 o 
  -3   7   4      122.99      127.00      6.42 o 
  -2   7   4        3.88        5.32      2.93 o 
  -1   7   4        3.23       -1.39      1.99 o 
   0   7   4     1269.41     1215.26     17.60 o 
   1   7   4     1553.51     1759.75     21.76 o 
   2   7   4        0.23       -1.42      1.42 o 
   3   7   4       62.29       75.01      3.97 o 
   4   7   4        1.31        0.69      1.43 o 
   5   7   4        7.33       13.31      1.88 o 
   6   7   4      599.18      637.67     10.77 o 
   7   7   4      143.58      148.53      5.09 o 
   8   7   4        7.77       11.40      3.13 o 
   9   7   4       63.78       78.19      5.99 o 
  10   7   4       25.52       25.63      8.51 o 
  11   7   4       25.50       36.13      7.47 o 
  12   7   4        0.40       -4.22      4.22 o 
  13   7   4        1.60        3.61      4.60 o 
  14   7   4        0.12       -0.71      4.33 o 
  15   7   4        6.76       14.01      5.96 o 
 -12   8   4        2.29        6.72     10.85 o 
 -11   8   4        2.99        6.63     11.30 o 
 -10   8   4        0.27       26.55     11.98 o 
  -9   8   4       27.55       30.83      8.72 o 
  -8   8   4        0.69        1.85      5.77 o 
  -7   8   4       80.08       90.54     29.01 o 
  -6   8   4       55.92       58.89      7.20 o 
  -5   8   4        0.04        5.38      3.59 o 
  -4   8   4       90.70       72.82      6.03 o 
  -3   8   4        8.05        6.62      2.19 o 
  -2   8   4        8.30       12.02      3.12 o 
  -1   8   4      553.60      522.94     10.57 o 
   0   8   4       10.85        8.65      2.84 o 
   1   8   4      425.30      470.80      8.89 o 
   2   8   4        0.05        1.29      1.70 o 
   3   8   4     1098.64     1044.75     14.42 o 
   4   8   4        0.09        1.44      1.63 o 
   5   8   4       22.09       26.36      2.46 o 
   6   8   4        0.64       -0.36      1.53 o 
   7   8   4      227.07      244.02      6.22 o 
   8   8   4       94.48       87.55      5.59 o 
   9   8   4        8.25        4.48      2.86 o 
  10   8   4        7.43        1.42      5.23 o 
  11   8   4        0.03        3.94      4.81 o 
  12   8   4       14.07       21.31      5.10 o 
  13   8   4        6.69        7.45      4.48 o 
  14   8   4        1.37       10.17      5.35 o 
  15   8   4        4.40        6.76      5.62 o 
 -12   9   4        0.57       11.42     11.88 o 
 -11   9   4       93.56      113.40     23.93 o 
 -10   9   4       10.48       25.24     14.10 o 
  -9   9   4        1.10        5.97      5.65 o 
  -8   9   4        0.89        6.67      6.33 o 
  -7   9   4      269.32      303.35     30.26 o 
  -6   9   4      218.49      259.08     16.12 o 
  -5   9   4      216.05      210.27     10.95 o 
  -4   9   4       59.63       62.71      6.00 o 
  -3   9   4       15.16       19.29      3.61 o 
  -2   9   4       48.01       52.87      7.03 o 
  -1   9   4        0.23       -2.70      2.70 o 
   0   9   4       32.22       35.28      5.36 o 
   1   9   4       70.03       64.85      4.99 o 
   2   9   4      104.03      101.85      5.36 o 
   3   9   4       28.50       31.49      3.16 o 
   4   9   4        8.11        4.75      1.74 o 
   5   9   4      235.49      253.48      5.82 o 
   6   9   4      276.23      250.77      6.49 o 
   7   9   4      221.39      211.67      6.04 o 
   8   9   4      123.61      130.87      7.98 o 
   9   9   4      215.30      211.86      8.41 o 
  10   9   4       34.51       29.24      8.63 o 
  11   9   4        5.42        6.00      5.65 o 
  12   9   4       16.98       10.04      4.62 o 
  13   9   4        9.77       12.74      5.01 o 
  14   9   4        0.00       -0.26      4.57 o 
  15   9   4        1.80       16.43     15.01 o 
 -12  10   4        0.05        3.23     11.50 o 
 -11  10   4        0.48       14.75     13.15 o 
 -10  10   4       26.15       25.84     14.59 o 
  -9  10   4       21.68       29.83      8.61 o 
  -8  10   4        7.21       -1.57      6.44 o 
  -7  10   4       38.78       39.83     10.64 o 
  -6  10   4        1.51       -5.88      5.88 o 
  -5  10   4       14.97        9.23      5.75 o 
  -4  10   4      170.88      188.01      9.88 o 
  -3  10   4       28.46       29.52      4.42 o 
  -2  10   4      185.75      189.04      8.32 o 
  -1  10   4       61.09       59.96      5.08 o 
   0  10   4       18.91       20.27      3.94 o 
   1  10   4        2.22        3.07      3.54 o 
   2  10   4        4.36       -0.27      4.02 o 
   3  10   4        4.20        1.48      2.44 o 
   4  10   4       48.64       49.55      3.36 o 
   5  10   4      160.90      157.49      5.36 o 
   6  10   4        7.99        6.91      2.61 o 
   7  10   4       42.63       57.55      3.79 o 
   8  10   4       27.17       25.67      2.83 o 
   9  10   4       46.46       41.81      6.95 o 
  10  10   4       37.15       45.37      8.28 o 
  11  10   4        0.89       -3.78      5.22 o 
  12  10   4        8.99       12.67      4.59 o 
  13  10   4        0.48        2.13      4.43 o 
  14  10   4        0.12        5.50      6.46 o 
 -11  11   4        3.59        5.19     11.39 o 
 -10  11   4        0.91       23.54     11.57 o 
  -9  11   4       12.16       16.69      8.25 o 
  -8  11   4        4.27       26.12     12.70 o 
  -7  11   4        0.38       -0.93      7.46 o 
  -6  11   4        0.43       -0.90      6.30 o 
  -5  11   4        2.79       -2.23      4.47 o 
  -4  11   4      130.13      144.19     11.23 o 
  -3  11   4        0.03        7.36      4.57 o 
  -2  11   4      267.15      247.59     10.06 o 
  -1  11   4       32.82       16.57      4.23 o 
   0  11   4        2.62        7.12      3.48 o 
   1  11   4        0.10       -0.79      2.93 o 
   2  11   4      335.25      338.09     14.29 o 
   3  11   4      161.09      181.32      7.40 o 
   4  11   4        9.14        5.98      2.73 o 
   5  11   4        4.75        4.52      2.75 o 
   6  11   4        1.27        2.28      2.23 o 
   7  11   4        0.53       -1.47      2.79 o 
   8  11   4        0.04        0.56      2.24 o 
   9  11   4       27.75       36.27      6.13 o 
  10  11   4        0.22        6.15      4.40 o 
  11  11   4        0.01       10.10      6.27 o 
  12  11   4        0.03       -1.77      8.45 o 
  13  11   4        0.02        0.98      3.96 o 
  14  11   4        0.00        1.83      4.45 o 
 -10  12   4        7.17       23.18     11.74 o 
  -9  12   4        0.99        9.81     12.46 o 
  -8  12   4        3.74       48.98     17.18 o 
  -7  12   4      138.53      132.05     17.35 o 
  -6  12   4        0.05       -5.93      7.87 o 
  -5  12   4       26.27       17.31      6.53 o 
  -4  12   4        1.22        0.33      5.02 o 
  -3  12   4       14.00        9.16      5.61 o 
  -2  12   4       25.68       29.77      6.37 o 
  -1  12   4        2.95        3.75      4.47 o 
   0  12   4       53.42       62.30      7.04 o 
   1  12   4      139.72      134.41      9.48 o 
   2  12   4       19.37       20.02      5.01 o 
   3  12   4        0.07        6.83      4.30 o 
   4  12   4       84.17       88.07      7.03 o 
   5  12   4        0.05        1.52      2.88 o 
   6  12   4       34.17       32.89      8.05 o 
   7  12   4        3.44        5.72      3.99 o 
   8  12   4        0.25        0.55      2.93 o 
   9  12   4        0.00        6.45      4.37 o 
  10  12   4        5.23        3.37      4.48 o 
  11  12   4       12.88       12.91      5.67 o 
  12  12   4        1.12        7.34     12.10 o 
  13  12   4       10.59       13.27      9.16 o 
 -10  13   4        5.21       13.25     13.71 o 
  -9  13   4        2.14       19.35     13.25 o 
  -8  13   4       11.89       27.48     15.08 o 
  -7  13   4        4.84        7.31     11.25 o 
  -6  13   4        4.60        3.87      7.79 o 
  -5  13   4       16.26       14.82      6.09 o 
  -4  13   4       42.41       40.14      7.98 o 
  -3  13   4        0.55        2.04      5.53 o 
  -2  13   4        2.57        4.06      4.49 o 
  -1  13   4      176.63      190.36     14.59 o 
   0  13   4       12.19        3.68      5.05 o 
   1  13   4       22.68       21.69      6.83 o 
   2  13   4       70.44       52.77      7.03 o 
   3  13   4      163.92      154.57     10.18 o 
   4  13   4        4.50        5.96      3.90 o 
   5  13   4        1.77        6.16      3.47 o 
   6  13   4        0.00        0.65      3.30 o 
   7  13   4       10.13        0.75      3.41 o 
   8  13   4        7.87       11.65      3.75 o 
   9  13   4        0.87        8.89      5.25 o 
  10  13   4        8.83        9.01      6.29 o 
  11  13   4        0.03       14.75      7.34 o 
  12  13   4        0.01       -8.05      8.05 o 
  13  13   4        0.23       22.89     10.41 o 
  -9  14   4        0.44       22.96     12.42 o 
  -8  14   4        0.51       25.42     13.82 o 
  -7  14   4        3.71       20.11     13.27 o 
  -6  14   4        5.14       19.45      9.01 o 
  -5  14   4      154.93      167.78     13.98 o 
  -4  14   4       25.18       26.33     10.33 o 
  -3  14   4       25.53       21.12      7.47 o 
  -2  14   4        0.66        7.06      5.83 o 
  -1  14   4       31.76       27.06      6.14 o 
   0  14   4       17.60       33.93      6.64 o 
   1  14   4        1.51        1.11      4.34 o 
   2  14   4       45.08       32.37      6.09 o 
   3  14   4        1.01       10.44      4.21 o 
   4  14   4        0.18       -1.64      3.65 o 
   5  14   4       13.40        5.85      6.16 o 
   6  14   4       13.55       10.65      4.55 o 
   7  14   4        0.91        6.95      3.68 o 
   8  14   4       10.22        9.79      3.97 o 
   9  14   4        6.42        4.48      5.95 o 
  10  14   4        1.97        8.75      6.72 o 
  11  14   4        3.35       -2.43     11.78 o 
  12  14   4        0.10        9.16     17.50 o 
  -8  15   4        0.07       26.14     13.32 o 
  -7  15   4        9.09       21.92     14.00 o 
  -6  15   4        3.34       14.43     18.77 o 
  -5  15   4        5.70       -4.67      7.73 o 
  -4  15   4       44.61       39.84      8.70 o 
  -3  15   4        0.70       -1.73      6.39 o 
  -2  15   4        0.83        8.52      6.34 o 
  -1  15   4        6.62       11.02      5.49 o 
   0  15   4        0.76       -2.10      4.62 o 
   1  15   4        4.92        6.64      5.10 o 
   2  15   4        0.39       -0.77      5.67 o 
   3  15   4       42.20       51.97      7.37 o 
   4  15   4       27.85       27.89      7.44 o 
   5  15   4        7.77        6.19      4.67 o 
   6  15   4       31.93       34.12     10.39 o 
   7  15   4        0.69       -2.75      3.60 o 
   8  15   4       25.24       16.67      5.86 o 
   9  15   4        3.19       13.79      6.47 o 
  10  15   4        0.01       -1.95      7.63 o 
  11  15   4        0.69      -14.57     14.57 o 
  -7  16   4        0.52       20.96     12.53 o 
  -6  16   4        0.69       23.18     14.33 o 
  -5  16   4        5.32       17.40      9.74 o 
  -4  16   4        2.56        5.36      7.23 o 
  -3  16   4       29.87       22.19      8.47 o 
  -2  16   4       10.25       15.97     16.66 o 
  -1  16   4        8.57       -0.40      5.85 o 
   0  16   4        0.39        6.51      5.60 o 
   1  16   4        1.35        0.84      7.31 o 
   2  16   4        0.88       -4.23      4.23 o 
   3  16   4        2.02        3.30      5.31 o 
   4  16   4        0.41        5.43      4.21 o 
   5  16   4       13.26       16.40      5.40 o 
   6  16   4        3.67       -3.56      4.37 o 
   7  16   4        2.63       -0.77      5.66 o 
   8  16   4        0.54        5.82      4.86 o 
   9  16   4        0.06        4.54      6.89 o 
  10  16   4        9.78       11.98     12.17 o 
  -5  17   4        0.94       17.79     20.77 o 
  -4  17   4       10.86       14.19      7.56 o 
  -3  17   4        1.16        7.41      7.43 o 
  -2  17   4        0.20        1.24      6.90 o 
  -1  17   4        1.49       15.01      6.93 o 
   0  17   4       13.29        4.23      6.27 o 
   1  17   4        2.65       -2.79      7.81 o 
   2  17   4        2.59       -0.64      4.88 o 
   3  17   4        0.80       -2.05      7.79 o 
   4  17   4       14.50       11.62      4.83 o 
   5  17   4        6.80        1.64      4.89 o 
   6  17   4        0.64        5.57      5.57 o 
   7  17   4        0.52        1.71      4.79 o 
   8  17   4        7.58        8.13      6.83 o 
   9  17   4        1.17       -0.04      4.27 o 
  -3  18   4        4.00       15.61      8.87 o 
  -2  18   4        1.83       11.30      8.43 o 
  -1  18   4        4.68       -1.79      7.43 o 
   0  18   4        0.03        1.57      6.77 o 
   1  18   4        0.22       -5.27      6.20 o 
   2  18   4        0.38       -2.04      4.73 o 
   3  18   4        0.12        3.30      4.98 o 
   4  18   4        3.22        9.19      4.59 o 
   5  18   4        7.02        6.21      4.85 o 
   6  18   4       15.05       24.71      6.65 o 
   7  18   4        5.68        9.37      5.20 o 
  -1  19   4       15.22       34.14     18.52 o 
   0  19   4        0.01        4.43     17.00 o 
   1  19   4        0.17       -6.68      6.68 o 
   2  19   4        0.12        4.65      7.58 o 
   3  19   4        2.08        5.23     15.29 o 
   4  19   4        0.35        2.17      5.17 o 
  -5 -17   5        1.90       -9.64     21.34 o 
  -4 -17   5        0.19       -3.49      3.49 o 
  -3 -17   5        1.23        4.43      6.50 o 
  -2 -17   5        0.01        5.34      5.69 o 
  -1 -17   5        0.04        1.17      5.90 o 
   0 -17   5        0.34        6.95      8.65 o 
   1 -17   5        7.42        2.05      7.54 o 
   2 -17   5        3.95        8.97      9.85 o 
   3 -17   5        0.73        0.98      8.26 o 
   4 -17   5        0.69        4.77     13.36 o 
  -6 -16   5        8.85        5.95     17.45 o 
  -5 -16   5       10.63        3.17     15.80 o 
  -4 -16   5       11.85       -0.23      7.25 o 
  -3 -16   5       12.47       16.70      5.75 o 
  -2 -16   5        0.04        0.69      5.53 o 
  -1 -16   5        0.32        1.85      6.34 o 
   0 -16   5        0.34        2.79      7.10 o 
   1 -16   5       18.62       17.80      8.55 o 
   2 -16   5        1.97       -2.48     13.89 o 
   3 -16   5       12.48       13.44      7.11 o 
   4 -16   5        3.09       23.88      9.42 o 
   5 -16   5        3.75       15.41     15.55 o 
   6 -16   5        0.74       12.17     20.32 o 
  -8 -15   5        3.44        7.98      6.20 o 
  -7 -15   5        8.62        2.82      7.11 o 
  -6 -15   5        0.17       -2.68     11.68 o 
  -5 -15   5        4.07        3.02     14.76 o 
  -4 -15   5        4.55        5.73      4.46 o 
  -3 -15   5        0.07       -0.02      4.91 o 
  -2 -15   5        6.01       12.37      6.86 o 
  -1 -15   5        0.00        0.65      5.39 o 
   0 -15   5       16.49       10.23      8.72 o 
   1 -15   5       38.17       38.93      9.44 o 
   2 -15   5       57.31       69.28     17.96 o 
   3 -15   5       52.84       40.55     12.54 o 
   4 -15   5       27.24       20.61      8.00 o 
   5 -15   5        3.87       13.82     11.94 o 
   6 -15   5        0.02       11.09     18.50 o 
   7 -15   5        1.51      -13.88     13.88 o 
   8 -15   5        0.52       42.17     20.72 o 
  -9 -14   5        2.44        5.20      7.33 o 
  -8 -14   5       11.51        6.76      5.98 o 
  -7 -14   5       15.03       18.53      8.69 o 
  -6 -14   5        1.83      -14.77     14.89 o 
  -5 -14   5        1.54        3.64      4.85 o 
  -4 -14   5        0.02       12.26      5.28 o 
  -3 -14   5       26.82       15.04      9.72 o 
  -2 -14   5       29.88       37.16      8.48 o 
  -1 -14   5        8.52       13.28      9.12 o 
   0 -14   5        9.24        9.71      6.85 o 
   1 -14   5       20.08       14.48      7.17 o 
   2 -14   5        0.18       -2.19      6.20 o 
   3 -14   5       20.03       15.65      8.10 o 
   4 -14   5        3.65        9.02      5.98 o 
   5 -14   5        1.65        6.26      5.99 o 
   6 -14   5        0.40        8.63     17.53 o 
   7 -14   5       20.61       30.29     20.09 o 
   8 -14   5        6.05       35.07     20.84 o 
   9 -14   5       35.02       22.88     17.90 o 
 -10 -13   5        0.00        2.70      5.80 o 
  -9 -13   5        0.37        8.60      5.05 o 
  -8 -13   5        0.67        2.88      6.67 o 
  -7 -13   5       28.80       23.43      8.34 o 
  -6 -13   5        1.30        3.58      8.31 o 
  -5 -13   5        9.93       17.35      6.62 o 
  -4 -13   5        0.29        5.30      3.83 o 
  -3 -13   5        3.47       -4.64      4.64 o 
  -2 -13   5        0.12       -2.87      4.75 o 
  -1 -13   5      115.35      116.06     12.49 o 
   0 -13   5        0.07       -3.23      5.03 o 
   1 -13   5       53.79       35.56      8.63 o 
   2 -13   5        0.34       -2.90      5.54 o 
   3 -13   5        0.00       -0.42      6.27 o 
   4 -13   5       89.64       63.49      8.14 o 
   5 -13   5       10.73       11.38      5.97 o 
   6 -13   5        8.10       12.07      9.37 o 
   7 -13   5        1.34        4.26     17.05 o 
   8 -13   5       13.29       45.08     20.27 o 
   9 -13   5        7.46       28.17     17.22 o 
  10 -13   5        0.61       46.46     17.63 o 
 -11 -12   5        2.17        8.61      6.73 o 
 -10 -12   5        3.03        3.87      5.50 o 
  -9 -12   5        4.12        2.23      4.92 o 
  -8 -12   5        0.58       -0.24      5.03 o 
  -7 -12   5       12.74       11.45      5.55 o 
  -6 -12   5        6.40        6.64      5.90 o 
  -5 -12   5       32.12       30.70      8.12 o 
  -4 -12   5        4.11        8.12      4.28 o 
  -3 -12   5       13.44       11.93      5.94 o 
  -2 -12   5       94.19       73.57     10.90 o 
  -1 -12   5        0.57       -3.86      4.66 o 
   0 -12   5      132.16      114.98     26.35 o 
   1 -12   5      186.85      163.43     20.35 o 
   2 -12   5       93.50      111.98     14.75 o 
   3 -12   5        2.70        7.88      6.01 o 
   4 -12   5        3.71        2.90      5.14 o 
   5 -12   5       47.50       59.43      8.05 o 
   6 -12   5        4.64        0.41      6.08 o 
   7 -12   5        0.02        0.40      8.13 o 
   8 -12   5        0.05       15.68     16.25 o 
   9 -12   5       14.56       11.02     12.44 o 
  10 -12   5       17.53       43.23     15.29 o 
  11 -12   5        0.01       10.44     15.00 o 
 -11 -11   5       24.76       35.04      8.81 o 
 -10 -11   5       10.18       16.38      5.75 o 
  -9 -11   5        8.08        6.70      5.53 o 
  -8 -11   5        8.98       13.72      9.27 o 
  -7 -11   5        2.51        4.61      4.86 o 
  -6 -11   5        0.32       -0.39      5.47 o 
  -5 -11   5      105.75       80.43      9.00 o 
  -4 -11   5        8.18       15.01      4.71 o 
  -3 -11   5        6.81        5.32      5.45 o 
  -2 -11   5      351.75      335.26     12.67 o 
  -1 -11   5        6.81       16.87      6.26 o 
   0 -11   5       11.91       16.13      6.09 o 
   1 -11   5      201.70      210.40     15.17 o 
   2 -11   5        7.12       -0.82      4.99 o 
   3 -11   5        9.98       12.44      6.21 o 
   4 -11   5        0.63        1.18      4.60 o 
   5 -11   5       41.06       37.58      6.75 o 
   6 -11   5        8.95        3.04      4.61 o 
   7 -11   5       33.69       21.63      7.42 o 
   8 -11   5       20.36        9.90      7.12 o 
   9 -11   5        2.37        7.55      7.28 o 
  10 -11   5       11.11       19.11      7.30 o 
  11 -11   5        0.10        1.91     12.61 o 
  12 -11   5        1.66        4.86     14.61 o 
 -12 -10   5       19.95       15.05      6.51 o 
 -11 -10   5        2.82       -2.46      5.36 o 
 -10 -10   5       36.10       42.26     14.03 o 
  -9 -10   5        2.91        9.50      7.93 o 
  -8 -10   5        0.24        0.25      4.03 o 
  -7 -10   5       21.32       10.00      5.41 o 
  -6 -10   5        3.34        6.18      4.30 o 
  -5 -10   5       10.71       18.37      5.37 o 
  -4 -10   5        3.43        0.78      3.27 o 
  -3 -10   5      276.81      298.96     11.87 o 
  -2 -10   5       65.20       72.51      7.22 o 
  -1 -10   5      213.79      217.43     10.39 o 
   0 -10   5       43.16       36.42      5.65 o 
   1 -10   5       26.49       32.96      5.06 o 
   2 -10   5       32.77       39.62     11.08 o 
   3 -10   5      400.30      391.16     22.10 o 
   4 -10   5        9.52        0.83      3.73 o 
   5 -10   5      186.28      194.52     11.08 o 
   6 -10   5       27.00       29.61      5.22 o 
   7 -10   5        0.61        0.76      5.72 o 
   8 -10   5        1.60        0.81      5.85 o 
   9 -10   5        1.18        5.69      8.18 o 
  10 -10   5       25.60       41.35     18.70 o 
  11 -10   5        1.74        0.40     12.38 o 
  12 -10   5        0.25       18.84     16.51 o 
 -12  -9   5        1.96        1.35      6.59 o 
 -11  -9   5        6.97        5.80      5.39 o 
 -10  -9   5        0.78        0.82      4.02 o 
  -9  -9   5       22.43       13.23      5.95 o 
  -8  -9   5       16.31       15.41      5.81 o 
  -7  -9   5       34.95       51.26      8.42 o 
  -6  -9   5       11.74       11.15      5.49 o 
  -5  -9   5      234.34      224.14     14.45 o 
  -4  -9   5      174.22      169.94     11.49 o 
  -3  -9   5       42.41       55.20      6.46 o 
  -2  -9   5      360.83      357.22     17.63 o 
  -1  -9   5        0.99        1.99      3.35 o 
   0  -9   5       29.31       16.57      5.22 o 
   1  -9   5        9.30        9.28      3.50 o 
   2  -9   5      523.79      524.65     14.21 o 
   3  -9   5      625.14      598.49     15.47 o 
   4  -9   5      153.38      148.88      8.44 o 
   5  -9   5      225.34      228.29     10.48 o 
   6  -9   5        0.28       -1.19      3.59 o 
   7  -9   5       32.24       16.85      6.10 o 
   8  -9   5       66.91       80.15      9.39 o 
   9  -9   5        0.04        8.96      5.54 o 
  10  -9   5        4.54       20.41      9.24 o 
  11  -9   5        9.43       21.77     14.71 o 
  12  -9   5       17.85       23.73     15.53 o 
  13  -9   5        0.23        0.75     12.76 o 
 -13  -8   5        4.56       16.22      7.02 o 
 -12  -8   5        0.20        4.69      5.63 o 
 -11  -8   5        3.70       18.16      6.05 o 
 -10  -8   5       10.07       16.92      6.58 o 
  -9  -8   5       22.67       25.03      7.33 o 
  -8  -8   5        9.64       11.41      9.44 o 
  -7  -8   5      278.80      257.58     11.80 o 
  -6  -8   5      106.38       94.97      7.88 o 
  -5  -8   5      205.06      222.47     13.34 o 
  -4  -8   5       77.79       89.59      5.62 o 
  -3  -8   5      406.36      406.35      9.44 o 
  -2  -8   5      204.51      206.33      7.07 o 
  -1  -8   5       24.81       23.03      2.41 o 
   0  -8   5      147.19      158.74      9.22 o 
   1  -8   5       26.40       23.83      4.31 o 
   2  -8   5        1.83        3.99      2.81 o 
   3  -8   5       91.27      105.84      6.71 o 
   4  -8   5        5.82        7.37      3.35 o 
   5  -8   5        5.45       10.86      3.80 o 
   6  -8   5      607.78      574.79     13.91 o 
   7  -8   5       14.22       12.58      5.92 o 
   8  -8   5       12.97       10.63      6.01 o 
   9  -8   5       54.15       64.92     15.18 o 
  10  -8   5        0.06        1.85     11.80 o 
  11  -8   5       11.18       33.78     18.06 o 
  12  -8   5       11.66       37.29     16.38 o 
  13  -8   5        0.52      -10.34     10.34 o 
 -13  -7   5        0.24       12.29      8.48 o 
 -12  -7   5        0.30        4.40      5.21 o 
 -11  -7   5        0.01        3.45      7.72 o 
 -10  -7   5       10.06       11.40      5.55 o 
  -9  -7   5        0.18       -3.49      3.49 o 
  -8  -7   5       13.50        1.49      5.73 o 
  -7  -7   5      129.27      126.80     12.63 o 
  -6  -7   5       52.05       53.70      5.36 o 
  -5  -7   5        2.65        3.42      2.67 o 
  -4  -7   5        0.01        9.73      3.03 o 
  -3  -7   5      145.96      137.58      7.52 o 
  -2  -7   5      209.20      202.62      6.49 o 
  -1  -7   5       11.52        7.30      2.28 o 
   0  -7   5      174.59      158.64      8.19 o 
   1  -7   5      163.27      177.58      8.61 o 
   2  -7   5       13.76       24.53      3.59 o 
   3  -7   5       18.96       14.97      2.11 o 
   4  -7   5      140.96      140.32      5.75 o 
   5  -7   5      259.04      234.17      6.86 o 
   6  -7   5      333.78      337.19     18.54 o 
   7  -7   5       15.66       13.04      6.16 o 
   8  -7   5        2.17        2.56      5.02 o 
   9  -7   5       13.04       30.38      9.67 o 
  10  -7   5        0.01       -1.34      5.82 o 
  11  -7   5       29.06       69.47     11.34 o 
  12  -7   5        0.82        0.90     11.84 o 
  13  -7   5       24.12       20.40     16.41 o 
  14  -7   5        0.00       30.17     18.53 o 
 -13  -6   5        4.51       -0.83      3.84 o 
 -12  -6   5        4.09        5.27      9.58 o 
 -11  -6   5        0.73       -0.89      4.47 o 
 -10  -6   5        8.83       11.90      5.48 o 
  -9  -6   5        7.27        6.75      4.57 o 
  -8  -6   5        5.50        5.91      4.82 o 
  -7  -6   5      111.81      105.65      9.50 o 
  -6  -6   5      350.19      374.09     10.86 o 
  -5  -6   5      379.49      395.21     10.65 o 
  -4  -6   5       30.26       22.76      3.32 o 
  -3  -6   5      982.74      987.78     16.45 o 
  -2  -6   5      155.38      164.01      6.33 o 
  -1  -6   5      133.83      163.45      9.22 o 
   0  -6   5       44.82       39.66      2.95 o 
   1  -6   5      240.31      254.05      5.38 o 
   2  -6   5      255.86      286.37      5.52 o 
   3  -6   5      182.02      171.13      5.03 o 
   4  -6   5        0.62        2.86      2.01 o 
   5  -6   5       95.02       90.65      4.61 o 
   6  -6   5       20.83       19.44      3.02 o 
   7  -6   5      935.77      887.43     15.53 o 
   8  -6   5      113.91      121.01      9.56 o 
   9  -6   5       38.21       17.23      6.39 o 
  10  -6   5        2.75        4.21      8.10 o 
  11  -6   5       11.82        2.91      4.92 o 
  12  -6   5        0.02        3.96     11.32 o 
  13  -6   5       43.98       52.53     20.60 o 
  14  -6   5        0.51        4.07     14.66 o 
 -14  -5   5        0.49        4.82      6.92 o 
 -13  -5   5       22.00       24.41      9.17 o 
 -12  -5   5       25.44       32.80      8.71 o 
 -11  -5   5        5.14        3.91      5.01 o 
 -10  -5   5       36.75       35.84      7.54 o 
  -9  -5   5        0.95        1.04      3.45 o 
  -8  -5   5       91.55      111.40     14.29 o 
  -7  -5   5      178.27      192.83      9.82 o 
  -6  -5   5       57.78       59.10      5.55 o 
  -5  -5   5      144.64      161.34      5.81 o 
  -4  -5   5      335.11      359.46      7.47 o 
  -3  -5   5      110.59      137.12      6.51 o 
  -2  -5   5      228.01      225.80      6.88 o 
  -1  -5   5      305.57      325.94      9.69 o 
   0  -5   5     2112.16     2221.80     26.16 o 
   1  -5   5     2136.82     2204.60     24.98 o 
   2  -5   5      388.11      501.08      7.18 o 
   3  -5   5       39.00       51.10      3.15 o 
   4  -5   5     1609.01     1508.91     18.89 o 
   5  -5   5      322.87      320.99      8.81 o 
   6  -5   5      172.49      184.79      6.93 o 
   7  -5   5      305.31      300.18     10.78 o 
   8  -5   5      120.65      106.15      8.46 o 
   9  -5   5       31.07       20.53      6.37 o 
  10  -5   5       20.89       26.15      8.14 o 
  11  -5   5        0.00        6.40      4.86 o 
  12  -5   5        4.87       -0.12      6.49 o 
  13  -5   5       47.52       38.66     11.79 o 
  14  -5   5        1.68       10.69      8.89 o 
  15  -5   5        1.52        4.83     15.53 o 
 -14  -4   5        4.62        1.58      6.38 o 
 -13  -4   5        6.30       13.23      9.36 o 
 -12  -4   5        1.08        3.00      6.20 o 
 -11  -4   5       37.82       42.04      8.17 o 
 -10  -4   5       60.62       73.61     16.34 o 
  -9  -4   5       20.07       15.40      5.57 o 
  -8  -4   5       81.96       82.98      8.58 o 
  -7  -4   5      184.18      184.10      9.72 o 
  -6  -4   5       50.72       44.41      4.69 o 
  -5  -4   5      261.38      271.82      7.92 o 
  -4  -4   5     1454.39     1464.89     17.24 o 
  -3  -4   5       55.79       74.63      4.40 o 
  -2  -4   5     2944.52     3213.42     36.35 o 
  -1  -4   5     4631.44     5049.82     46.23 o 
   0  -4   5      169.15      190.70      5.17 o 
   1  -4   5      522.83      513.30      9.76 o 
   2  -4   5      377.71      330.88      9.25 o 
   3  -4   5      159.19      145.07      4.92 o 
   4  -4   5      654.95      675.09     10.29 o 
   5  -4   5      748.16      866.02     13.67 o 
   6  -4   5        5.41       16.83      4.02 o 
   7  -4   5      839.10      728.66     48.79 o 
   8  -4   5       83.95       89.78      6.38 o 
   9  -4   5      109.58       93.08      7.90 o 
  10  -4   5       75.70       85.48      9.73 o 
  11  -4   5        0.50        3.66      4.32 o 
  12  -4   5        5.89        4.58      5.86 o 
  13  -4   5        0.01        9.57      7.84 o 
  14  -4   5       26.39       31.82     10.92 o 
  15  -4   5        3.25        2.62      9.11 o 
 -14  -3   5        5.34        7.76      6.70 o 
 -13  -3   5        0.00        7.24      5.83 o 
 -12  -3   5        1.77       -1.56      5.01 o 
 -11  -3   5       24.36       15.54      5.85 o 
 -10  -3   5        0.04        1.77      4.55 o 
  -9  -3   5       40.74       46.36     11.93 o 
  -8  -3   5      300.07      310.66     13.17 o 
  -7  -3   5        8.50        7.01      3.61 o 
  -6  -3   5      249.00      263.62      9.90 o 
  -5  -3   5       99.37      111.37      4.85 o 
  -4  -3   5     1776.36     1780.13     17.29 o 
  -3  -3   5      103.96      132.88      5.09 o 
  -2  -3   5        3.61        6.98      2.07 o 
  -1  -3   5     1803.46     1935.70     20.63 o 
   0  -3   5      627.19      606.42      9.08 o 
   1  -3   5      420.00      403.75      7.90 o 
   2  -3   5      100.30       83.96      5.17 o 
   3  -3   5        2.21       -1.17      1.65 o 
   4  -3   5      923.60     1087.07     13.78 o 
   5  -3   5     7419.06     7276.64     69.87 o 
   6  -3   5      353.14      398.05     11.91 o 
   7  -3   5       64.89       71.27      7.39 o 
   8  -3   5      227.81      261.08     10.06 o 
   9  -3   5       21.51       12.59      4.57 o 
  10  -3   5       34.84       33.24      6.10 o 
  11  -3   5       14.52       22.23      5.61 o 
  12  -3   5       24.35       24.98      7.56 o 
  13  -3   5        0.21        1.74      6.08 o 
  14  -3   5        5.62        7.73      7.16 o 
  15  -3   5       25.31       39.09     10.06 o 
 -14  -2   5        1.25       -4.53      5.11 o 
 -13  -2   5       19.35       24.98     10.28 o 
 -12  -2   5        0.00       -0.55      5.62 o 
 -11  -2   5        8.70       14.79      6.06 o 
 -10  -2   5        1.42        2.67      4.43 o 
  -9  -2   5       22.66       17.59      5.76 o 
  -8  -2   5       59.30       62.34      7.56 o 
  -7  -2   5      320.75      320.08     11.42 o 
  -6  -2   5        0.94        0.71      2.14 o 
  -5  -2   5        0.02        3.22      1.71 o 
  -4  -2   5      147.66      177.54      9.63 o 
  -3  -2   5      431.23      514.82      7.69 o 
  -2  -2   5      221.89      233.19      5.45 o 
  -1  -2   5       25.62       19.54      2.33 o 
   0  -2   5      538.96      461.28      7.73 o 
   1  -2   5      163.74      120.48      6.59 o 
   2  -2   5       61.17       74.79      4.95 o 
   3  -2   5        0.16       -2.32      2.32 o 
   4  -2   5      395.06      411.41      9.53 o 
   5  -2   5     1097.86     1087.02     16.30 o 
   6  -2   5       61.80       47.45      4.24 o 
   7  -2   5        2.58        1.55      5.98 o 
   8  -2   5       61.00       59.20      5.87 o 
   9  -2   5        1.84        6.72      3.77 o 
  10  -2   5      149.73      159.85     10.70 o 
  11  -2   5      104.16      116.56      9.64 o 
  12  -2   5       33.43       38.90      7.76 o 
  13  -2   5       11.21       15.13      7.07 o 
  14  -2   5        2.57       -0.53      5.92 o 
  15  -2   5        2.94        1.55      6.86 o 
 -14  -1   5        0.42        4.98      6.50 o 
 -13  -1   5       42.08       34.97      8.57 o 
 -12  -1   5       18.02       21.28      6.82 o 
 -11  -1   5        0.32        3.20      5.04 o 
 -10  -1   5      123.63      135.89     12.29 o 
  -9  -1   5       24.53       23.25      5.36 o 
  -8  -1   5       25.24       18.35      5.41 o 
  -7  -1   5        0.07       -1.86      2.91 o 
  -6  -1   5        4.18        0.56      2.41 o 
  -5  -1   5       49.77       42.77      4.58 o 
  -4  -1   5       98.40       84.58      3.74 o 
  -3  -1   5     3590.40     3748.81     37.03 o 
  -2  -1   5     4510.00     4834.39     50.45 o 
  -1  -1   5       71.76       57.44      2.94 o 
   0  -1   5     3553.46     3428.21     37.63 o 
   1  -1   5      250.15      215.46      7.01 o 
   2  -1   5      516.58      440.15      8.73 o 
   3  -1   5       21.07       29.06      3.43 o 
   4  -1   5      288.90      292.09      7.31 o 
   5  -1   5        1.51        4.27      2.01 o 
   6  -1   5      243.75      245.99      9.28 o 
   7  -1   5       68.88       69.33      5.50 o 
   8  -1   5      134.97      115.78     11.08 o 
   9  -1   5      110.13      112.32      8.11 o 
  10  -1   5       90.71       96.53      8.33 o 
  11  -1   5        0.31        2.03      3.64 o 
  12  -1   5       37.84       22.01      6.52 o 
  13  -1   5        5.63        1.18      5.75 o 
  14  -1   5        0.00        2.15      8.33 o 
  15  -1   5       40.97       46.41     10.19 o 
 -14   0   5        0.10        6.71      6.95 o 
 -13   0   5       24.76       39.55      8.63 o 
 -12   0   5       13.14       17.63      6.78 o 
 -11   0   5        3.05        6.39      5.38 o 
 -10   0   5       38.89       21.51      7.48 o 
  -9   0   5      185.75      183.83     11.07 o 
  -8   0   5       25.41       20.70      4.84 o 
  -7   0   5      120.18      105.51      7.35 o 
  -6   0   5      895.69      899.51     16.85 o 
  -5   0   5     1338.35     1345.34     19.10 o 
  -4   0   5      110.95      143.03      6.53 o 
  -3   0   5     2734.42     2820.34     26.98 o 
  -2   0   5     2035.61     2060.11     18.49 o 
  -1   0   5      146.53      143.76      4.44 o 
   0   0   5      121.29      149.15      5.20 o 
   1   0   5       21.73       28.62      3.45 o 
   2   0   5     1198.81     1206.19     14.89 o 
   3   0   5     3036.30     2775.28     28.68 o 
   4   0   5     2737.87     2549.33     25.58 o 
   5   0   5      306.48      289.79      6.97 o 
   6   0   5     2676.63     2917.67     30.03 o 
   7   0   5       54.95       73.52      5.30 o 
   8   0   5      172.43      178.15      9.49 o 
   9   0   5      377.44      335.99     11.73 o 
  10   0   5       57.08       55.19     10.54 o 
  11   0   5       29.10       22.21      4.99 o 
  12   0   5       17.51       20.83      6.53 o 
  13   0   5       41.56       32.49      8.14 o 
  14   0   5       45.94       66.01     10.97 o 
  15   0   5        2.98        4.34      6.47 o 
  16   0   5       21.86       27.43     10.30 o 
 -14   1   5       11.51       16.59      7.59 o 
 -13   1   5        8.52        6.04      9.64 o 
 -12   1   5        0.08       -0.75      5.18 o 
 -11   1   5       30.06       22.78      7.59 o 
 -10   1   5        4.27        4.97      4.86 o 
  -9   1   5      795.70      703.35     37.07 o 
  -8   1   5       15.97       15.72      5.06 o 
  -7   1   5        3.26       -1.27      2.94 o 
  -6   1   5      236.05      240.56     10.01 o 
  -5   1   5       18.05       22.72      3.09 o 
  -4   1   5     1226.62     1382.08     14.59 o 
  -3   1   5      250.00      323.02      6.15 o 
  -2   1   5       28.96       48.34      2.99 o 
  -1   1   5     1264.64     1308.05     16.29 o 
   0   1   5      401.85      403.63      6.97 o 
   1   1   5     1541.81     1468.75     15.76 o 
   2   1   5       40.21       34.86      2.97 o 
   3   1   5      227.22      162.62      4.93 o 
   4   1   5      476.15      460.02      8.85 o 
   5   1   5      173.36      158.40      5.75 o 
   6   1   5      846.68      911.27     13.23 o 
   7   1   5      129.27      120.41      6.60 o 
   8   1   5        2.51       -1.97      4.40 o 
   9   1   5       32.38       23.83      4.94 o 
  10   1   5      157.59      146.51     11.95 o 
  11   1   5        8.07        6.05      3.77 o 
  12   1   5        9.04       10.55      5.38 o 
  13   1   5       29.57       33.32      7.66 o 
  14   1   5        0.79        4.16      5.82 o 
  15   1   5       26.20       12.39      7.31 o 
  16   1   5        0.88       -1.64      5.85 o 
 -14   2   5        0.32        8.67      6.71 o 
 -13   2   5        9.70        7.72      6.98 o 
 -12   2   5       10.68        4.00      5.82 o 
 -11   2   5        1.43       -1.43      5.19 o 
 -10   2   5       70.19       78.22     10.08 o 
  -9   2   5       19.27       18.05      5.99 o 
  -8   2   5      220.52      214.06     11.08 o 
  -7   2   5      113.96      131.66      8.20 o 
  -6   2   5       21.50       26.11      4.34 o 
  -5   2   5      277.59      308.72      6.17 o 
  -4   2   5        1.81        0.39      1.98 o 
  -3   2   5     1528.74     1507.68     17.30 o 
  -2   2   5      332.69      298.50      5.89 o 
  -1   2   5      153.11      157.09      4.35 o 
   0   2   5        0.49        2.66      1.73 o 
   1   2   5     3766.63     3984.15     33.11 o 
   2   2   5      356.74      388.46      7.82 o 
   3   2   5       49.00       45.94      3.36 o 
   4   2   5        5.56        2.57      2.11 o 
   5   2   5      301.18      288.26      6.25 o 
   6   2   5     1072.75     1059.69     13.81 o 
   7   2   5       14.86        8.92      2.05 o 
   8   2   5      276.84      272.87     10.87 o 
   9   2   5      261.69      265.51     12.26 o 
  10   2   5       58.41       83.56      9.37 o 
  11   2   5       41.42       38.69      6.85 o 
  12   2   5       11.45        8.21      7.51 o 
  13   2   5       30.16       44.34      8.45 o 
  14   2   5        6.11        5.62      6.16 o 
  15   2   5        7.75        6.01      5.51 o 
  16   2   5        0.59       -4.51      5.29 o 
 -14   3   5        2.60       12.09      7.23 o 
 -13   3   5        6.22        9.98      7.02 o 
 -12   3   5        4.79        0.77      7.52 o 
 -11   3   5       53.04       52.73      8.85 o 
 -10   3   5       12.36       19.32      6.27 o 
  -9   3   5       66.44       80.27      9.61 o 
  -8   3   5      204.12      205.76     11.64 o 
  -7   3   5      119.60      141.32      8.57 o 
  -6   3   5       16.51       16.15      3.66 o 
  -5   3   5      164.97      172.32      5.69 o 
  -4   3   5       41.05       31.38      2.87 o 
  -3   3   5       42.56       26.48      2.55 o 
  -2   3   5        0.20       -0.75      1.73 o 
  -1   3   5     1067.78     1038.65     12.18 o 
   0   3   5      528.17      588.93      9.20 o 
   1   3   5      566.39      592.43     10.92 o 
   2   3   5       55.25       51.84      3.37 o 
   3   3   5     1177.44     1179.29     14.20 o 
   4   3   5      317.14      345.35      7.03 o 
   5   3   5      255.55      271.03      6.18 o 
   6   3   5      114.18      108.67      4.63 o 
   7   3   5      838.40      826.39     12.41 o 
   8   3   5       40.72       33.67      4.22 o 
   9   3   5        2.95        5.32      3.73 o 
  10   3   5      135.88      146.23     12.45 o 
  11   3   5       54.15       43.85      8.09 o 
  12   3   5       14.68       18.24      6.05 o 
  13   3   5        2.81        5.80      5.09 o 
  14   3   5        7.34       11.69      6.32 o 
  15   3   5        2.41        2.95      4.80 o 
  16   3   5        0.10       -1.97      5.84 o 
 -13   4   5        1.37       -1.65      5.78 o 
 -12   4   5        1.58        3.04      6.15 o 
 -11   4   5        5.23        7.53      5.88 o 
 -10   4   5      132.89      150.83     13.50 o 
  -9   4   5      113.77      109.69     12.21 o 
  -8   4   5        7.24       10.59      4.52 o 
  -7   4   5      438.18      443.42     11.77 o 
  -6   4   5        5.40        4.94      2.96 o 
  -5   4   5       28.41       24.64      3.01 o 
  -4   4   5       35.30       38.25      2.98 o 
  -3   4   5      855.16      854.93     10.80 o 
  -2   4   5        0.56        3.02      1.70 o 
  -1   4   5      216.87      182.42      5.23 o 
   0   4   5      570.71      546.93      9.49 o 
   1   4   5       96.79       76.66      4.45 o 
   2   4   5        3.98        3.52      1.79 o 
   3   4   5     1064.45     1058.27     12.64 o 
   4   4   5      343.21      319.28      6.88 o 
   5   4   5      186.68      178.21      4.79 o 
   6   4   5       49.98       48.78      3.53 o 
   7   4   5       57.98       53.23      3.81 o 
   8   4   5      231.26      242.87      7.80 o 
   9   4   5        1.35        1.21      4.22 o 
  10   4   5       12.57       13.18      6.30 o 
  11   4   5       44.78       25.60      6.86 o 
  12   4   5       52.74       49.28      7.54 o 
  13   4   5       23.78       21.64      7.01 o 
  14   4   5       18.05       13.81      7.24 o 
  15   4   5        1.76        0.62      5.01 o 
  16   4   5        0.16        1.97      5.04 o 
 -13   5   5        7.49        4.48      7.33 o 
 -12   5   5       40.92       48.08     10.07 o 
 -11   5   5       16.17       14.25      6.92 o 
 -10   5   5       25.30       19.31      6.81 o 
  -9   5   5        3.74       -4.68      4.68 o 
  -8   5   5        3.28        3.60      4.28 o 
  -7   5   5      263.35      248.31     12.95 o 
  -6   5   5       14.83       12.77      3.78 o 
  -5   5   5       57.29       48.99      4.22 o 
  -4   5   5      579.16      566.49      9.25 o 
  -3   5   5      110.95       94.39      4.34 o 
  -2   5   5       26.22       37.03      4.08 o 
  -1   5   5      692.03      694.06      9.96 o 
   0   5   5      258.69      227.06      6.14 o 
   1   5   5     1404.56     1398.56     17.00 o 
   2   5   5      614.63      552.99      8.75 o 
   3   5   5     1383.72     1421.54     15.83 o 
   4   5   5       32.81       39.18      3.19 o 
   5   5   5       89.94      111.89      4.19 o 
   6   5   5       69.08       70.40      4.19 o 
   7   5   5        2.97        0.07      2.08 o 
   8   5   5      163.82      188.89      7.74 o 
   9   5   5        4.44        2.35      4.11 o 
  10   5   5       89.44      111.14     11.47 o 
  11   5   5       67.25       78.09     10.14 o 
  12   5   5        3.29       -5.46      5.46 o 
  13   5   5        9.93        8.92      4.80 o 
  14   5   5        0.14       -1.56      3.58 o 
  15   5   5        0.25       11.45      4.96 o 
 -13   6   5        0.06        1.90     11.02 o 
 -12   6   5       24.07       13.24      9.87 o 
 -11   6   5        3.08        0.93      5.46 o 
 -10   6   5        1.78        0.89      5.64 o 
  -9   6   5       28.97       27.84      7.12 o 
  -8   6   5       21.13       21.40      4.21 o 
  -7   6   5       79.93       90.14      8.22 o 
  -6   6   5        0.11       -1.39      3.37 o 
  -5   6   5      113.94      120.35      6.72 o 
  -4   6   5       20.61       18.71      2.72 o 
  -3   6   5     1278.57     1313.48     18.37 o 
  -2   6   5      413.08      417.74      8.03 o 
  -1   6   5       35.80       28.30      2.77 o 
   0   6   5     1360.60     1287.95     15.99 o 
   1   6   5     5051.40     4834.56     48.54 o 
   2   6   5     1100.30     1097.17     13.68 o 
   3   6   5      704.48      718.54     10.50 o 
   4   6   5        1.30        3.86      1.80 o 
   5   6   5      168.41      179.81      5.09 o 
   6   6   5       20.69       28.46      2.59 o 
   7   6   5        0.64        0.27      2.19 o 
   8   6   5      393.75      441.71     11.30 o 
   9   6   5      124.46      126.34     19.25 o 
  10   6   5       19.86       12.14      8.13 o 
  11   6   5      116.12      120.99     12.55 o 
  12   6   5       35.75       35.89     10.43 o 
  13   6   5       31.28       46.14      7.67 o 
  14   6   5       12.56       21.82      6.56 o 
  15   6   5        0.02        5.24      4.86 o 
 -13   7   5        1.51        2.66      9.99 o 
 -12   7   5        0.35       -7.84     10.07 o 
 -11   7   5        9.98       17.57     12.80 o 
 -10   7   5        0.17       28.88     13.33 o 
  -9   7   5      182.50      206.35     28.57 o 
  -8   7   5       14.29       11.75      4.37 o 
  -7   7   5       82.42       69.71      7.72 o 
  -6   7   5       81.94       88.14      7.12 o 
  -5   7   5       85.37       91.89      5.85 o 
  -4   7   5        1.15       -0.40      3.44 o 
  -3   7   5      137.68      129.64      5.31 o 
  -2   7   5      189.48      169.44      5.57 o 
  -1   7   5       86.96       79.72      4.70 o 
   0   7   5        0.31       -1.71      2.97 o 
   1   7   5     1584.92     1524.20     20.85 o 
   2   7   5       65.60       78.31      5.02 o 
   3   7   5      425.43      385.59      7.74 o 
   4   7   5       82.64      100.79      4.77 o 
   5   7   5      189.58      176.97      6.29 o 
   6   7   5      274.58      280.48      6.31 o 
   7   7   5       21.66       16.46      2.69 o 
   8   7   5       12.88       12.12      3.15 o 
   9   7   5       48.24       39.34      7.45 o 
  10   7   5      334.09      369.26     18.42 o 
  11   7   5       29.67       21.51      6.70 o 
  12   7   5       23.06       29.75     10.23 o 
  13   7   5        0.55       -0.81      4.21 o 
  14   7   5       10.05        5.70      4.73 o 
  15   7   5        4.01        9.13      4.97 o 
 -12   8   5        0.68        4.69     11.60 o 
 -11   8   5        4.92       14.15     11.73 o 
 -10   8   5       19.82       33.87     13.15 o 
  -9   8   5        6.97        9.64      9.97 o 
  -8   8   5      250.70      247.26     15.00 o 
  -7   8   5        0.85        0.95      6.47 o 
  -6   8   5       10.28       17.47      6.94 o 
  -5   8   5        0.77        4.12      3.67 o 
  -4   8   5        1.20       -0.49      3.62 o 
  -3   8   5      255.75      289.91      9.38 o 
  -2   8   5       50.69       53.96      4.92 o 
  -1   8   5        8.18        9.30      3.02 o 
   0   8   5      213.80      206.13      7.51 o 
   1   8   5      400.06      399.18      9.97 o 
   2   8   5      324.78      356.93      7.92 o 
   3   8   5      146.63      165.95      5.89 o 
   4   8   5       84.47       94.14      4.90 o 
   5   8   5        7.68        4.91      1.90 o 
   6   8   5       12.88       12.58      2.54 o 
   7   8   5        3.65        8.03      2.33 o 
   8   8   5       22.60       28.37      4.19 o 
   9   8   5        0.85        2.86      3.99 o 
  10   8   5        2.16        6.30      5.22 o 
  11   8   5        0.57       -0.13      4.49 o 
  12   8   5        0.50        2.44      6.72 o 
  13   8   5        1.43       -1.58      4.08 o 
  14   8   5        2.03        5.76      5.26 o 
  15   8   5        0.01       -0.10      5.11 o 
 -12   9   5       12.31       31.96     15.32 o 
 -11   9   5       24.78       18.95     11.96 o 
 -10   9   5        0.45        5.57      9.89 o 
  -9   9   5       10.90        3.95      5.77 o 
  -8   9   5       61.53       73.17      9.99 o 
  -7   9   5       46.12       54.11     11.27 o 
  -6   9   5       15.83        9.28      7.14 o 
  -5   9   5        9.05        3.53      3.97 o 
  -4   9   5       90.93       79.35      6.36 o 
  -3   9   5      127.99      126.87     12.03 o 
  -2   9   5        4.83        7.18      3.61 o 
  -1   9   5        5.00        1.94      2.61 o 
   0   9   5       93.90       75.52      5.50 o 
   1   9   5        5.02        3.96      2.78 o 
   2   9   5      132.06      128.03      7.85 o 
   3   9   5        1.31        2.21      2.39 o 
   4   9   5      138.97      140.29      5.81 o 
   5   9   5       30.49       36.13      3.16 o 
   6   9   5        0.02       -0.26      2.55 o 
   7   9   5        0.23       -0.05      2.15 o 
   8   9   5      236.87      220.10      7.08 o 
   9   9   5       98.10       83.97      8.47 o 
  10   9   5       25.05       19.73      6.58 o 
  11   9   5        3.98       -0.18      5.17 o 
  12   9   5        0.03       -1.20      6.47 o 
  13   9   5        2.79        2.63      4.07 o 
  14   9   5        0.18        2.04      4.89 o 
  15   9   5        0.20        1.05      5.23 o 
 -11  10   5        0.37        6.18     10.24 o 
 -10  10   5       11.13       13.22     10.33 o 
  -9  10   5       20.85       20.34      7.25 o 
  -8  10   5      107.78       59.91     17.29 o 
  -7  10   5       91.87       90.13     14.11 o 
  -6  10   5      100.19      116.19     15.63 o 
  -5  10   5      341.57      332.14     12.60 o 
  -4  10   5      175.71      191.68     12.82 o 
  -3  10   5      351.79      339.61      9.96 o 
  -2  10   5       38.97       43.90      4.99 o 
  -1  10   5      115.88      121.39      7.06 o 
   0  10   5        0.22        0.74      2.93 o 
   1  10   5        2.31       -2.11      2.51 o 
   2  10   5        8.73        5.87      2.98 o 
   3  10   5      476.23      418.30     10.11 o 
   4  10   5        1.58       -0.75      2.80 o 
   5  10   5       25.67       29.18      3.24 o 
   6  10   5       70.37       94.72      6.20 o 
   7  10   5        0.65        3.16      2.88 o 
   8  10   5       22.28       16.41      2.87 o 
   9  10   5       16.54       27.76      6.18 o 
  10  10   5        0.29        6.76      5.67 o 
  11  10   5       10.13        2.85      5.36 o 
  12  10   5        4.29        3.14      7.09 o 
  13  10   5        5.37        3.95      4.68 o 
  14  10   5        0.38       -0.85      4.97 o 
 -11  11   5        0.01       21.41     13.93 o 
 -10  11   5        5.47       16.95     13.12 o 
  -9  11   5       13.17       22.77     10.13 o 
  -8  11   5       79.73       66.66     19.55 o 
  -7  11   5      107.41      125.56     17.00 o 
  -6  11   5        6.43        8.81      7.74 o 
  -5  11   5       18.45       21.98      7.04 o 
  -4  11   5        1.38        1.82      4.62 o 
  -3  11   5       19.05       14.14      5.15 o 
  -2  11   5       97.97      107.53      7.91 o 
  -1  11   5        2.54        2.83      4.29 o 
   0  11   5       12.55       15.03      3.79 o 
   1  11   5      766.88      776.02     18.39 o 
   2  11   5       48.21       53.76      5.37 o 
   3  11   5      104.27       88.68      6.37 o 
   4  11   5      310.33      297.51      8.50 o 
   5  11   5       70.93       66.35      8.71 o 
   6  11   5       16.31       12.29      3.74 o 
   7  11   5        0.51        2.11      2.44 o 
   8  11   5       17.56       23.77      3.82 o 
   9  11   5        0.48        1.93      4.14 o 
  10  11   5        8.95       20.29      6.08 o 
  11  11   5        6.75        7.20      5.87 o 
  12  11   5        0.51        6.02      7.97 o 
  13  11   5        2.22       -0.84      4.14 o 
  14  11   5        0.14        2.49      4.58 o 
 -10  12   5        4.48       24.51     14.03 o 
  -9  12   5        0.01       11.46     11.95 o 
  -8  12   5       18.75       40.06     16.01 o 
  -7  12   5        2.78       10.81      9.19 o 
  -6  12   5       16.26       23.92      9.93 o 
  -5  12   5        8.72        7.25      5.85 o 
  -4  12   5        2.09       -5.35      5.35 o 
  -3  12   5      216.00      236.16     12.81 o 
  -2  12   5        1.66        1.17      4.14 o 
  -1  12   5        4.74        6.57      4.02 o 
   0  12   5       11.66       15.32      4.62 o 
   1  12   5      147.33      131.25      8.53 o 
   2  12   5       67.26       93.27      7.54 o 
   3  12   5       43.86       47.27      5.94 o 
   4  12   5      155.03      155.66     10.20 o 
   5  12   5       35.04       32.97      4.51 o 
   6  12   5        5.36        4.82      3.46 o 
   7  12   5       29.27       22.97      4.05 o 
   8  12   5       34.01       26.71      6.92 o 
   9  12   5        2.98        5.33      3.29 o 
  10  12   5        1.91        8.17      5.04 o 
  11  12   5        9.83       19.65      5.51 o 
  12  12   5       11.52       14.23      6.97 o 
  13  12   5        1.82       13.61     18.66 o 
  -9  13   5        6.68       42.03     15.39 o 
  -8  13   5        0.00       11.76     13.41 o 
  -7  13   5       27.04       42.55     17.59 o 
  -6  13   5      112.81      136.41     18.83 o 
  -5  13   5        9.91        9.71      7.45 o 
  -4  13   5       45.54       37.99     10.34 o 
  -3  13   5       19.76       13.69      6.41 o 
  -2  13   5       10.15        7.60      4.99 o 
  -1  13   5        0.34        1.04      4.14 o 
   0  13   5       14.98       10.37      5.54 o 
   1  13   5        2.03        0.39      4.28 o 
   2  13   5       57.54       54.98      9.29 o 
   3  13   5        5.41        9.46      4.36 o 
   4  13   5       15.28        9.61      4.23 o 
   5  13   5       35.07       28.90      5.08 o 
   6  13   5       28.96       38.80      4.98 o 
   7  13   5        5.32        7.89      3.43 o 
   8  13   5        2.02        1.68      3.35 o 
   9  13   5       17.63       13.63      4.00 o 
  10  13   5        6.88        9.50      7.00 o 
  11  13   5        0.00       14.58      7.07 o 
  12  13   5        2.12       14.11     10.21 o 
  13  13   5        0.30        6.61     10.16 o 
  -8  14   5        2.85       26.97     14.13 o 
  -7  14   5        4.38       22.90     15.06 o 
  -6  14   5        0.17       12.05     22.28 o 
  -5  14   5       28.91       39.02     10.64 o 
  -4  14   5       13.49        7.52      6.47 o 
  -3  14   5        7.25       10.32      6.24 o 
  -2  14   5       34.98       47.38      7.15 o 
  -1  14   5        0.36       -0.67      5.09 o 
   0  14   5        7.15       10.84      5.15 o 
   1  14   5        8.44        1.93      6.12 o 
   2  14   5       38.10       43.13      6.91 o 
   3  14   5       19.34       15.56      6.17 o 
   4  14   5        1.07        3.24      3.67 o 
   5  14   5        0.00       -4.00      4.27 o 
   6  14   5        0.00        0.92      3.97 o 
   7  14   5        0.09       -0.95      4.58 o 
   8  14   5       12.50       10.64      4.02 o 
   9  14   5       47.31       50.92      5.76 o 
  10  14   5        6.79       13.05      7.54 o 
  11  14   5        1.32        1.83      8.01 o 
  12  14   5        0.93       -4.32     13.45 o 
  -7  15   5        1.14       25.44     14.64 o 
  -6  15   5       12.59       18.94     11.54 o 
  -5  15   5        2.63       11.89      8.98 o 
  -4  15   5       32.07       35.22      8.88 o 
  -3  15   5        0.69        5.54      6.50 o 
  -2  15   5        0.06       12.43      6.45 o 
  -1  15   5        0.01       -1.38      4.73 o 
   0  15   5        0.01        6.38      5.05 o 
   1  15   5       37.06       24.98      6.22 o 
   2  15   5        0.11       -0.90      4.57 o 
   3  15   5        9.21        9.27      5.43 o 
   4  15   5        0.21       -3.34      3.34 o 
   5  15   5        0.15        7.54      4.26 o 
   6  15   5        0.14       -0.97      4.17 o 
   7  15   5       23.38       21.18      8.24 o 
   8  15   5       17.79       16.45      4.64 o 
   9  15   5        4.48        0.53      4.10 o 
  10  15   5        6.43       -0.14      8.27 o 
  11  15   5        4.78        1.90      7.73 o 
  -6  16   5        5.46       17.55     12.64 o 
  -5  16   5        2.12        8.03      8.72 o 
  -4  16   5       10.64       10.60      7.35 o 
  -3  16   5       15.51       12.70      7.36 o 
  -2  16   5        1.22        5.18     12.57 o 
  -1  16   5        1.17       -0.48      5.55 o 
   0  16   5        0.00        1.61      5.32 o 
   1  16   5        0.98        8.96      5.22 o 
   2  16   5        2.78        7.16      4.95 o 
   3  16   5        5.64        4.26      5.06 o 
   4  16   5       29.30       27.72      6.34 o 
   5  16   5        7.76        8.96      5.11 o 
   6  16   5        0.64       -2.95      6.47 o 
   7  16   5        3.35        1.02      4.04 o 
   8  16   5        0.45       -3.96      3.96 o 
   9  16   5        2.27       -0.23      5.29 o 
  10  16   5        0.14       -4.21      8.11 o 
  -5  17   5        8.52       19.65     12.52 o 
  -4  17   5        7.41       15.55     10.90 o 
  -3  17   5        3.86       -1.85      6.93 o 
  -2  17   5        0.11       -5.03      6.68 o 
  -1  17   5       23.57       21.73      8.04 o 
   0  17   5       22.90       28.47      7.22 o 
   1  17   5       12.00       13.06      5.65 o 
   2  17   5       10.54       16.37      6.39 o 
   3  17   5        0.45        3.91      4.95 o 
   4  17   5       46.45       47.50      7.68 o 
   5  17   5        0.07        0.42      3.95 o 
   6  17   5        0.51       -2.89      9.18 o 
   7  17   5        0.57        1.01      5.20 o 
   8  17   5        1.20        2.26      4.88 o 
   9  17   5        6.37        4.85      5.38 o 
  -3  18   5        0.00        1.55      7.94 o 
  -2  18   5        9.45       12.83      9.51 o 
  -1  18   5        0.05       -6.25      6.25 o 
   0  18   5        5.57        3.25      7.23 o 
   1  18   5        1.18        3.61      6.68 o 
   2  18   5        7.18       22.88      6.88 o 
   3  18   5        2.74       -1.61      5.84 o 
   4  18   5        0.31        0.72      5.61 o 
   5  18   5        9.17        8.95      5.79 o 
   6  18   5        5.84        4.42      5.62 o 
   7  18   5        0.05       -0.60      3.97 o 
   0  19   5        1.26       18.92      9.48 o 
   1  19   5        1.17       -2.33      7.90 o 
   2  19   5        2.05        6.53      7.91 o 
   3  19   5        0.00       -1.60      5.19 o 
   4  19   5        1.37        7.62      4.86 o 
  -3 -17   6        0.08        8.15      6.49 o 
  -2 -17   6        6.13        0.58      5.36 o 
  -1 -17   6        0.02       -2.49      6.86 o 
   0 -17   6        1.37       -5.83      5.95 o 
   1 -17   6        0.21        6.75      7.88 o 
   2 -17   6        1.93        0.37      8.03 o 
   3 -17   6       11.66       14.39     10.46 o 
  -6 -16   6        4.08       18.21      9.19 o 
  -5 -16   6        0.78        2.60      5.59 o 
  -4 -16   6        2.39        7.41      5.84 o 
  -3 -16   6        0.46        9.37      9.33 o 
  -2 -16   6        5.24        0.31      5.23 o 
  -1 -16   6        7.97        4.32      7.87 o 
   0 -16   6       14.50        4.82      6.44 o 
   1 -16   6        5.59        7.82      7.27 o 
   2 -16   6        1.55        8.69     15.16 o 
   3 -16   6        4.41        2.66      8.62 o 
   4 -16   6        1.17        0.41      8.73 o 
   5 -16   6        0.09        7.88     20.08 o 
   6 -16   6        1.79        3.80     19.00 o 
  -7 -15   6        9.94       11.13      7.34 o 
  -6 -15   6        1.37        3.17      4.93 o 
  -5 -15   6        0.27       -3.03     10.04 o 
  -4 -15   6        2.44       -3.84      3.84 o 
  -3 -15   6        0.83       -1.35      5.17 o 
  -2 -15   6        3.39        7.87      6.33 o 
  -1 -15   6        2.15       -2.40      6.72 o 
   0 -15   6        8.23       23.38      8.43 o 
   1 -15   6       17.17       12.61      8.08 o 
   2 -15   6        2.36       -5.63      6.21 o 
   3 -15   6       33.09       12.96     10.64 o 
   4 -15   6        2.65        2.50     11.33 o 
   5 -15   6        0.28        2.89      7.49 o 
   6 -15   6       14.80       12.72     21.83 o 
   7 -15   6        3.61       11.43     20.72 o 
  -8 -14   6        0.86       -3.08      6.18 o 
  -7 -14   6        0.87        2.64      5.45 o 
  -6 -14   6        8.83        2.00      5.07 o 
  -5 -14   6        9.85        7.56      5.14 o 
  -4 -14   6        3.12        6.50      4.55 o 
  -3 -14   6        5.92        9.74      5.95 o 
  -2 -14   6        5.13        7.86      5.79 o 
  -1 -14   6        0.04        5.12      7.59 o 
   0 -14   6       15.83       22.30      8.18 o 
   1 -14   6       21.03       24.00      8.02 o 
   2 -14   6        0.02        5.98      6.52 o 
   3 -14   6       21.22       16.45      5.91 o 
   4 -14   6       16.19       10.80     10.02 o 
   5 -14   6        5.44        4.16      6.20 o 
   6 -14   6        0.06       14.98     20.25 o 
   7 -14   6       23.73       68.66     24.28 o 
   8 -14   6        0.02       22.91     18.34 o 
  -9 -13   6       21.11       13.80      6.98 o 
  -8 -13   6        1.31        7.06      7.11 o 
  -7 -13   6       16.98        4.39      6.62 o 
  -6 -13   6       14.89       19.71     11.25 o 
  -5 -13   6        9.64       15.65      6.58 o 
  -4 -13   6       15.52       11.46      8.86 o 
  -3 -13   6       62.08       47.42      8.88 o 
  -2 -13   6        1.05       -4.55      4.67 o 
  -1 -13   6       32.45       31.38      7.85 o 
   0 -13   6        0.24        0.96      5.61 o 
   1 -13   6        0.66       -0.71      6.06 o 
   2 -13   6        1.45        0.63      8.60 o 
   3 -13   6        0.72        3.63      5.29 o 
   4 -13   6       10.52       17.14      6.91 o 
   5 -13   6        0.19        2.02      5.37 o 
   6 -13   6        3.88       17.13     10.14 o 
   7 -13   6        3.68        4.06     17.90 o 
   8 -13   6        0.66       -1.33     16.37 o 
   9 -13   6        3.43       37.20     19.31 o 
  10 -13   6       30.71       53.76     18.33 o 
 -10 -12   6        0.56       -0.08      8.44 o 
  -9 -12   6       12.24       21.40      6.19 o 
  -8 -12   6       25.26       35.07     13.69 o 
  -7 -12   6        0.00        4.37      9.10 o 
  -6 -12   6        6.21        5.93      7.72 o 
  -5 -12   6        5.93        4.86      4.64 o 
  -4 -12   6        0.10       -0.20      9.78 o 
  -3 -12   6       14.58       16.07      7.64 o 
  -2 -12   6       20.14       16.66      6.63 o 
  -1 -12   6       40.05       60.33      9.55 o 
   0 -12   6        5.12        5.38      5.78 o 
   1 -12   6      136.09      141.99     29.83 o 
   2 -12   6       29.08       19.39      7.60 o 
   3 -12   6       16.39        7.87      5.18 o 
   4 -12   6        2.17        2.85      4.83 o 
   5 -12   6        0.55       -4.56      4.56 o 
   6 -12   6        2.39       -0.25      8.08 o 
   7 -12   6        9.03       19.04     12.93 o 
   8 -12   6       12.28       24.72     17.04 o 
   9 -12   6        0.00       14.37     15.59 o 
  10 -12   6        5.10       18.53     13.86 o 
 -11 -11   6       45.23       88.50     12.54 o 
 -10 -11   6        6.10       10.25      6.00 o 
  -9 -11   6        0.32        3.50      5.32 o 
  -8 -11   6        0.46        8.39      5.35 o 
  -7 -11   6        0.30        3.67      4.88 o 
  -6 -11   6       10.47       15.71      7.62 o 
  -5 -11   6        0.04       -0.69      3.86 o 
  -4 -11   6       54.44       69.44      9.60 o 
  -3 -11   6        0.46       -2.15      5.48 o 
  -2 -11   6      220.99      197.07     12.12 o 
  -1 -11   6        2.17        0.13      4.66 o 
   0 -11   6       54.88       53.19      8.59 o 
   1 -11   6       95.22       81.13     10.30 o 
   2 -11   6       43.69       53.42      9.10 o 
   3 -11   6        0.31       -0.59      4.38 o 
   4 -11   6       37.61       37.76      6.58 o 
   5 -11   6       13.71       10.73      5.75 o 
   6 -11   6       12.03       -1.36      8.02 o 
   7 -11   6       19.83        0.22      7.28 o 
   8 -11   6       41.58       34.65     10.71 o 
   9 -11   6        2.76       11.36      7.85 o 
  10 -11   6       10.59       36.95     12.08 o 
  11 -11   6        1.78       21.07     32.27 o 
 -11 -10   6        0.75        9.64      6.62 o 
 -10 -10   6        0.03        2.14      6.28 o 
  -9 -10   6        1.39        3.73      5.24 o 
  -8 -10   6        3.37        5.89      5.50 o 
  -7 -10   6       29.20       33.33      7.46 o 
  -6 -10   6       95.63      120.49     10.88 o 
  -5 -10   6       44.76       30.97      7.46 o 
  -4 -10   6        0.98        0.38      3.56 o 
  -3 -10   6      113.57      117.20     10.57 o 
  -2 -10   6        8.54        9.02      9.91 o 
  -1 -10   6        0.03        1.01      3.66 o 
   0 -10   6        6.53       11.46      3.86 o 
   1 -10   6       26.45       14.23      4.50 o 
   2 -10   6        8.14        1.56      4.10 o 
   3 -10   6        8.76        8.29      4.57 o 
   4 -10   6       93.70      110.48      9.07 o 
   5 -10   6       43.59       46.41      7.72 o 
   6 -10   6        1.77        1.58      4.11 o 
   7 -10   6       17.47       19.58      6.57 o 
   8 -10   6        0.27        2.31      5.66 o 
   9 -10   6       18.31       13.66      6.41 o 
  10 -10   6       22.56       37.52     11.28 o 
  11 -10   6        4.13       29.49     15.47 o 
  12 -10   6        0.52        0.88     12.67 o 
 -12  -9   6       17.81       31.37     16.98 o 
 -11  -9   6        0.91        6.78      5.75 o 
 -10  -9   6        9.46       13.94     10.24 o 
  -9  -9   6       11.82       21.88      6.34 o 
  -8  -9   6        0.56       -3.46      3.84 o 
  -7  -9   6       35.35       32.00      7.02 o 
  -6  -9   6        0.15        2.05      5.30 o 
  -5  -9   6      156.28      143.88     11.19 o 
  -4  -9   6       49.89       46.47      7.28 o 
  -3  -9   6      478.68      462.60     16.19 o 
  -2  -9   6      445.62      412.24     15.37 o 
  -1  -9   6       44.49       33.88      6.57 o 
   0  -9   6        0.11       -2.62      2.62 o 
   1  -9   6      122.84      106.60     10.56 o 
   2  -9   6      254.53      236.50     11.56 o 
   3  -9   6      225.79      223.20     13.50 o 
   4  -9   6       54.11       52.01      6.69 o 
   5  -9   6       17.31       21.11      4.62 o 
   6  -9   6        1.02        3.40      3.80 o 
   7  -9   6       17.42        6.40      5.75 o 
   8  -9   6        1.13        8.61      5.53 o 
   9  -9   6        0.63        8.19     10.30 o 
  10  -9   6        7.69        8.85      7.74 o 
  11  -9   6        2.10       23.36     18.33 o 
  12  -9   6        1.03        7.23     13.60 o 
  13  -9   6        0.78        7.04     13.93 o 
 -12  -8   6        8.19       10.49      6.11 o 
 -11  -8   6       18.21       20.30      7.17 o 
 -10  -8   6        8.38        9.00      8.37 o 
  -9  -8   6        1.42        4.71      5.03 o 
  -8  -8   6        0.06        1.05      4.32 o 
  -7  -8   6       11.07        8.34      4.55 o 
  -6  -8   6        8.05       13.25      6.37 o 
  -5  -8   6      458.66      438.67     15.45 o 
  -4  -8   6        3.50       -0.75      4.14 o 
  -3  -8   6     1248.31     1273.59     27.62 o 
  -2  -8   6        0.12        7.66      9.02 o 
  -1  -8   6      482.63      460.53     15.39 o 
   0  -8   6       47.05       53.39      5.85 o 
   1  -8   6      476.09      518.64     14.84 o 
   2  -8   6      450.99      434.03     11.00 o 
   3  -8   6       28.89       34.57      4.58 o 
   4  -8   6       65.97       51.39      7.10 o 
   5  -8   6       43.63       28.22      4.90 o 
   6  -8   6      150.64      150.53      9.92 o 
   7  -8   6        6.08       -0.68      5.07 o 
   8  -8   6       97.62       97.74      9.91 o 
   9  -8   6      132.54      120.36     15.88 o 
  10  -8   6        8.51       16.92      8.33 o 
  11  -8   6       11.55       30.54      9.70 o 
  12  -8   6        0.16       -1.85     12.78 o 
  13  -8   6        5.62        6.36     14.75 o 
 -13  -7   6        9.64        5.81      3.91 o 
 -12  -7   6        0.08        7.22      5.46 o 
 -11  -7   6        0.03        6.69      4.80 o 
 -10  -7   6        0.02       -0.05      3.91 o 
  -9  -7   6        0.14       -0.69      3.66 o 
  -8  -7   6        9.14       20.03      6.47 o 
  -7  -7   6       40.09       74.94     26.05 o 
  -6  -7   6        2.84        8.25      5.94 o 
  -5  -7   6      160.11      165.09      8.16 o 
  -4  -7   6      896.19      862.15     16.68 o 
  -3  -7   6      451.13      485.58     11.73 o 
  -2  -7   6       55.75       64.12      5.08 o 
  -1  -7   6        3.11        2.28      2.29 o 
   0  -7   6        4.38        1.68      1.83 o 
   1  -7   6       71.35       82.88      7.91 o 
   2  -7   6       39.75       52.39      3.09 o 
   3  -7   6       77.42       81.38      3.92 o 
   4  -7   6      475.60      427.32     10.32 o 
   5  -7   6       25.84       31.43      5.31 o 
   6  -7   6     1063.07      980.02     20.53 o 
   7  -7   6        3.26       14.98      5.72 o 
   8  -7   6       50.37       45.72     16.18 o 
   9  -7   6       14.01       32.22      9.83 o 
  10  -7   6        0.15        8.12     11.00 o 
  11  -7   6       36.97       43.00      9.97 o 
  12  -7   6        9.03       28.02     15.59 o 
  13  -7   6        0.07       -0.16     14.26 o 
  14  -7   6        2.29        3.15     14.69 o 
 -13  -6   6        0.22        8.24      5.18 o 
 -12  -6   6        0.65        0.71      6.16 o 
 -11  -6   6        0.68        7.83      5.24 o 
 -10  -6   6       13.63       23.48      6.75 o 
  -9  -6   6       34.69       31.66      7.97 o 
  -8  -6   6      184.22      193.20     15.83 o 
  -7  -6   6       19.00       24.47     13.05 o 
  -6  -6   6      212.59      190.63     11.22 o 
  -5  -6   6      150.55      154.38      8.35 o 
  -4  -6   6        3.01        1.78      2.70 o 
  -3  -6   6      153.01      153.77      7.61 o 
  -2  -6   6       17.96       12.55      3.14 o 
  -1  -6   6       32.03       45.64      3.51 o 
   0  -6   6      223.81      254.91      6.18 o 
   1  -6   6      631.47      578.10      9.36 o 
   2  -6   6       15.82       15.84      2.21 o 
   3  -6   6       20.34        9.20      2.30 o 
   4  -6   6      934.31      847.00     15.84 o 
   5  -6   6       83.90       71.61      5.16 o 
   6  -6   6      547.16      534.05     11.64 o 
   7  -6   6     1364.64     1324.64     21.94 o 
   8  -6   6       43.11       31.86      7.23 o 
   9  -6   6       48.99       31.46      7.26 o 
  10  -6   6        5.37       13.44      5.90 o 
  11  -6   6        0.54        4.99      5.84 o 
  12  -6   6       11.49       22.73     14.64 o 
  13  -6   6       12.39       10.28     13.21 o 
  14  -6   6        6.46       14.11     16.15 o 
 -13  -5   6        8.58       -5.36      5.36 o 
 -12  -5   6        0.74        1.75      5.76 o 
 -11  -5   6        3.50        8.35      6.28 o 
 -10  -5   6        0.00        4.48      5.83 o 
  -9  -5   6       12.05       11.39      6.05 o 
  -8  -5   6        6.00        9.16      6.21 o 
  -7  -5   6      471.70      416.08     21.72 o 
  -6  -5   6      327.45      352.23     14.13 o 
  -5  -5   6      771.14      777.38     15.66 o 
  -4  -5   6      143.22      160.65      7.90 o 
  -3  -5   6       13.00       11.94      2.29 o 
  -2  -5   6      554.16      498.49      9.07 o 
  -1  -5   6      240.34      300.58      6.84 o 
   0  -5   6        0.24        1.42      1.94 o 
   1  -5   6       95.13       72.92      4.36 o 
   2  -5   6        3.40        5.11      2.31 o 
   3  -5   6       59.52       87.66      4.40 o 
   4  -5   6      250.86      230.30      6.38 o 
   5  -5   6      209.27      211.22      7.31 o 
   6  -5   6       14.97        8.47      3.19 o 
   7  -5   6     3389.62     3390.33     52.49 o 
   8  -5   6       39.03       52.89      6.71 o 
   9  -5   6        1.96        2.68      4.30 o 
  10  -5   6       45.74       42.70     19.57 o 
  11  -5   6        0.00        5.78      7.01 o 
  12  -5   6       10.06       21.14      9.59 o 
  13  -5   6        1.01       -6.88      7.30 o 
  14  -5   6        0.59        3.95      8.30 o 
 -13  -4   6       24.27       50.96     10.91 o 
 -12  -4   6        0.46        0.26      7.81 o 
 -11  -4   6        2.03       15.09      5.97 o 
 -10  -4   6       14.31       11.83      6.54 o 
  -9  -4   6        1.08        8.10      5.54 o 
  -8  -4   6        0.52        6.76      4.14 o 
  -7  -4   6      133.11      139.08     11.00 o 
  -6  -4   6        1.71        3.70      4.17 o 
  -5  -4   6      391.69      404.00      9.39 o 
  -4  -4   6      385.09      367.46      8.95 o 
  -3  -4   6       12.73       14.44      2.32 o 
  -2  -4   6        0.03        0.74      1.77 o 
  -1  -4   6       93.53       88.30      7.84 o 
   0  -4   6      149.31      171.02      5.42 o 
   1  -4   6       16.61        5.67      2.53 o 
   2  -4   6      507.46      425.84     19.97 o 
   3  -4   6       13.26       34.19      2.99 o 
   4  -4   6       13.51       26.99      3.05 o 
   5  -4   6     1031.41     1045.10     16.43 o 
   6  -4   6       23.73       16.63      3.74 o 
   7  -4   6       37.69       39.09      5.83 o 
   8  -4   6        4.14       -3.75      5.03 o 
   9  -4   6       12.86        7.03      4.50 o 
  10  -4   6        0.26        4.74      4.45 o 
  11  -4   6       41.65       58.37      8.49 o 
  12  -4   6       27.72       18.35      8.23 o 
  13  -4   6       34.16       41.47     11.95 o 
  14  -4   6       30.91       15.09     18.19 o 
  15  -4   6        0.33        1.60      9.19 o 
 -13  -3   6       16.61       29.73      8.95 o 
 -12  -3   6        4.38        6.44     12.18 o 
 -11  -3   6        0.00       -1.49      4.80 o 
 -10  -3   6       21.81       23.78      6.40 o 
  -9  -3   6       25.26       24.16      8.43 o 
  -8  -3   6       58.96       48.49      7.15 o 
  -7  -3   6       91.63       84.02      8.10 o 
  -6  -3   6      381.27      372.29     12.00 o 
  -5  -3   6      411.72      414.87      9.22 o 
  -4  -3   6      663.60      640.73      9.14 o 
  -3  -3   6      100.35      119.71      5.10 o 
  -2  -3   6      383.92      372.82     10.16 o 
  -1  -3   6      528.31      505.04      8.88 o 
   0  -3   6       30.90       24.81      2.85 o 
   1  -3   6       59.76       66.41      4.38 o 
   2  -3   6       18.99       14.85      2.80 o 
   3  -3   6      394.58      430.57      8.33 o 
   4  -3   6        0.58       -1.81      2.33 o 
   5  -3   6      258.71      239.99      7.57 o 
   6  -3   6     1083.64      992.20     18.13 o 
   7  -3   6       24.61       30.42      5.93 o 
   8  -3   6      149.06      164.44     12.36 o 
   9  -3   6        0.69        1.89      5.01 o 
  10  -3   6       10.83       17.57      5.49 o 
  11  -3   6        9.91       26.69      7.85 o 
  12  -3   6       34.95       17.35      8.21 o 
  13  -3   6        0.81       -1.78      7.63 o 
  14  -3   6        0.55       -3.30      7.39 o 
  15  -3   6        4.11       15.80     10.24 o 
 -14  -2   6        1.65       -0.45     14.64 o 
 -13  -2   6       10.19       14.09      6.26 o 
 -12  -2   6       18.10        9.74      6.04 o 
 -11  -2   6        6.30       12.25      5.99 o 
 -10  -2   6       24.14       13.76      6.04 o 
  -9  -2   6       95.55       93.87      8.85 o 
  -8  -2   6       16.43       18.87      7.45 o 
  -7  -2   6      517.01      498.76     14.81 o 
  -6  -2   6       40.95       30.33      4.61 o 
  -5  -2   6      108.96      106.70      4.69 o 
  -4  -2   6       35.08       45.21      3.79 o 
  -3  -2   6       22.51       19.65      2.59 o 
  -2  -2   6       20.56       23.64      3.55 o 
  -1  -2   6     2410.49     2365.81     28.58 o 
   0  -2   6     1470.84     1519.89     17.39 o 
   1  -2   6     2670.45     2622.79     40.33 o 
   2  -2   6      521.60      472.65      9.56 o 
   3  -2   6      174.18      191.99      8.69 o 
   4  -2   6      174.65      198.52      7.04 o 
   5  -2   6      218.26      220.61      7.25 o 
   6  -2   6     1025.65     1105.02     17.62 o 
   7  -2   6       42.13       57.31      4.43 o 
   8  -2   6       18.23       18.75      5.85 o 
   9  -2   6       65.34       68.00      9.20 o 
  10  -2   6       79.59       89.79     11.77 o 
  11  -2   6       27.62       27.88      5.64 o 
  12  -2   6       10.23        7.29      6.03 o 
  13  -2   6       12.40       18.72      7.46 o 
  14  -2   6        5.56        6.31      6.57 o 
  15  -2   6        4.81        2.76      7.96 o 
 -14  -1   6        6.85        3.26      7.04 o 
 -13  -1   6        1.15        7.55      6.54 o 
 -12  -1   6        4.54        7.15      6.37 o 
 -11  -1   6        1.66        0.89      4.96 o 
 -10  -1   6       16.14        6.12      5.43 o 
  -9  -1   6       14.11       10.20      7.41 o 
  -8  -1   6       14.20        9.64      4.13 o 
  -7  -1   6      580.99      562.37     19.76 o 
  -6  -1   6      600.30      570.96     14.97 o 
  -5  -1   6       51.20       58.30      4.91 o 
  -4  -1   6      252.39      235.29      6.07 o 
  -3  -1   6     1446.95     1450.80     18.15 o 
  -2  -1   6        7.94        7.60      2.16 o 
  -1  -1   6     1528.24     1592.33     17.98 o 
   0  -1   6     4526.54     4549.46     57.23 o 
   1  -1   6      118.91      105.25      6.15 o 
   2  -1   6      142.93      122.03      5.38 o 
   3  -1   6     1039.08     1073.20     16.33 o 
   4  -1   6      106.62      125.33      5.91 o 
   5  -1   6        3.42        2.93      2.11 o 
   6  -1   6        0.90       10.23      2.39 o 
   7  -1   6        2.03        5.90      1.97 o 
   8  -1   6      119.57      128.93     17.65 o 
   9  -1   6        0.73        4.09      3.70 o 
  10  -1   6      103.20       82.31     11.49 o 
  11  -1   6       50.62       49.90      6.87 o 
  12  -1   6       62.91       54.68      8.14 o 
  13  -1   6        2.74        7.46      5.86 o 
  14  -1   6        0.47       -0.08      7.07 o 
  15  -1   6       11.84        5.87      7.04 o 
 -14   0   6        3.95        5.97      6.62 o 
 -13   0   6        7.25        9.98      6.76 o 
 -12   0   6        0.09        5.90      5.87 o 
 -11   0   6       25.87       24.14      6.73 o 
 -10   0   6       15.70       19.72      6.32 o 
  -9   0   6        0.12        2.96      4.07 o 
  -8   0   6      161.17      165.11     10.42 o 
  -7   0   6       57.24       52.21      5.85 o 
  -6   0   6      321.98      317.92     10.10 o 
  -5   0   6       24.85       28.97      4.76 o 
  -4   0   6       35.35       39.85      3.08 o 
  -3   0   6       58.66       59.74      3.52 o 
  -2   0   6      234.68      224.05      4.90 o 
  -1   0   6     1557.94     1533.25     16.94 o 
   0   0   6        7.81        0.13      1.96 o 
   1   0   6       54.35       61.53      3.73 o 
   2   0   6      274.33      236.38      6.18 o 
   3   0   6      120.58      128.48      5.07 o 
   4   0   6        4.87        3.96      2.65 o 
   5   0   6      358.68      366.05      9.09 o 
   6   0   6       46.86       36.79      3.35 o 
   7   0   6       65.84       64.67      4.01 o 
   8   0   6       31.67       42.24      5.60 o 
   9   0   6        4.71       11.06      3.94 o 
  10   0   6        3.80       -3.52      3.52 o 
  11   0   6        0.07        8.57      4.66 o 
  12   0   6       10.70        9.09      4.76 o 
  13   0   6        0.15        8.01      5.73 o 
  14   0   6        6.08       20.28      8.21 o 
  15   0   6       14.18        9.12      6.88 o 
  16   0   6        1.54        0.62      6.38 o 
 -14   1   6       49.79       75.03     21.74 o 
 -13   1   6        2.75        6.99      6.81 o 
 -12   1   6       16.72       23.04      8.66 o 
 -11   1   6       39.77       49.58      8.91 o 
 -10   1   6        1.94        2.79      5.23 o 
  -9   1   6      141.71      158.73     13.46 o 
  -8   1   6       20.14       31.80      5.54 o 
  -7   1   6        1.85        4.05      3.85 o 
  -6   1   6        3.00        5.21      3.11 o 
  -5   1   6      142.42      139.81      7.01 o 
  -4   1   6      295.83      324.98      5.36 o 
  -3   1   6       22.92       20.36      2.45 o 
  -2   1   6      809.82      759.92     14.50 o 
  -1   1   6       84.72       86.55      5.51 o 
   0   1   6        0.27        2.99      1.93 o 
   1   1   6      531.65      478.71      7.52 o 
   2   1   6       66.52       78.51      4.06 o 
   3   1   6       95.54       81.09      4.46 o 
   4   1   6        9.29        5.74      2.69 o 
   5   1   6      852.30      913.09     14.43 o 
   6   1   6      628.90      596.91     11.49 o 
   7   1   6      321.79      334.83      7.82 o 
   8   1   6        0.05       -0.35      3.16 o 
   9   1   6       45.00       34.52      5.71 o 
  10   1   6        0.87       -2.47      3.08 o 
  11   1   6      199.65      205.83     14.84 o 
  12   1   6       54.31       41.06      6.54 o 
  13   1   6        0.58       -0.50      4.88 o 
  14   1   6        4.90        9.61      6.58 o 
  15   1   6        0.27        4.46      7.20 o 
  16   1   6        0.03        1.85      6.05 o 
 -13   2   6        2.64       14.39      7.53 o 
 -12   2   6       13.55       17.75      7.16 o 
 -11   2   6       31.53       35.54      8.06 o 
 -10   2   6        0.14        4.12      5.05 o 
  -9   2   6       26.12       36.19      7.14 o 
  -8   2   6      310.88      281.46     12.58 o 
  -7   2   6        4.19        4.53      3.80 o 
  -6   2   6       95.69       99.90      7.10 o 
  -5   2   6      377.15      394.40      7.93 o 
  -4   2   6      299.49      288.75      6.33 o 
  -3   2   6      139.51      120.41      4.92 o 
  -2   2   6     2438.44     2480.55     23.71 o 
  -1   2   6      107.02      113.99      6.24 o 
   0   2   6      231.13      269.21      6.28 o 
   1   2   6        5.62        2.91      1.66 o 
   2   2   6       95.03       85.28      3.89 o 
   3   2   6     1304.75     1249.15     16.59 o 
   4   2   6       15.93        6.35      2.73 o 
   5   2   6       19.99       13.53      2.52 o 
   6   2   6      454.65      488.36     10.59 o 
   7   2   6       18.56       16.71      2.72 o 
   8   2   6       41.77       44.39      6.08 o 
   9   2   6      193.27      177.47     13.67 o 
  10   2   6      176.92      179.96     13.55 o 
  11   2   6      109.46      122.33     11.82 o 
  12   2   6        7.78       10.12      5.69 o 
  13   2   6       12.98       15.90      6.67 o 
  14   2   6       27.30       22.35      6.57 o 
  15   2   6        6.18       -0.83      5.79 o 
  16   2   6        0.78       10.74      6.34 o 
 -13   3   6        0.48        0.57      6.28 o 
 -12   3   6       10.88       11.29      6.89 o 
 -11   3   6       12.34        5.80      6.04 o 
 -10   3   6       26.10       24.83      6.93 o 
  -9   3   6      315.28      278.66     20.82 o 
  -8   3   6        2.35       -1.11      3.65 o 
  -7   3   6      853.23      805.13     19.05 o 
  -6   3   6      101.46      108.25      7.30 o 
  -5   3   6       81.55       77.92      6.13 o 
  -4   3   6     1813.22     1743.26     18.75 o 
  -3   3   6      969.88     1001.09     13.07 o 
  -2   3   6      924.30      992.48     12.71 o 
  -1   3   6      676.04      678.98      9.87 o 
   0   3   6      188.54      190.67      6.10 o 
   1   3   6     2251.67     2243.87     21.74 o 
   2   3   6     1215.43     1232.77     15.30 o 
   3   3   6      457.07      415.92      8.66 o 
   4   3   6     1251.80     1208.00     16.84 o 
   5   3   6     3029.51     3062.62     32.53 o 
   6   3   6        3.98        0.51      1.53 o 
   7   3   6      203.01      221.54      7.31 o 
   8   3   6       95.03       97.45      6.62 o 
   9   3   6        4.22        3.10      3.71 o 
  10   3   6      166.86      172.10     25.93 o 
  11   3   6        5.53        2.43      4.83 o 
  12   3   6       14.69        2.18      8.56 o 
  13   3   6       26.42       38.39      8.10 o 
  14   3   6        0.02       -3.80      4.97 o 
  15   3   6        9.90       15.81      6.95 o 
  16   3   6        0.08        1.29      5.85 o 
 -13   4   6       12.54       11.89      7.78 o 
 -12   4   6        0.32        4.34      6.50 o 
 -11   4   6       13.73       11.52      8.00 o 
 -10   4   6       38.36       27.79      7.77 o 
  -9   4   6       21.60       27.46      7.39 o 
  -8   4   6       45.59       48.48      6.60 o 
  -7   4   6      218.44      215.44     12.04 o 
  -6   4   6        6.42        0.14      2.86 o 
  -5   4   6      187.79      176.56      7.12 o 
  -4   4   6       45.52       43.91      3.19 o 
  -3   4   6      628.07      646.29     13.12 o 
  -2   4   6       21.80       26.16      2.80 o 
  -1   4   6     2033.79     1921.77     19.91 o 
   0   4   6      523.60      475.50      8.94 o 
   1   4   6     1053.57     1158.25     13.88 o 
   2   4   6     1206.23     1225.03     15.68 o 
   3   4   6      303.75      291.38      6.96 o 
   4   4   6       54.21       79.30      4.34 o 
   5   4   6      162.50      168.94      5.37 o 
   6   4   6      333.33      366.92      9.41 o 
   7   4   6      135.57      141.09      6.62 o 
   8   4   6      129.64      128.60      7.36 o 
   9   4   6       29.73       28.03      6.20 o 
  10   4   6        6.43       10.49      5.20 o 
  11   4   6       70.33       77.66     10.35 o 
  12   4   6       79.86       75.72     10.36 o 
  13   4   6        4.19        8.36      5.86 o 
  14   4   6       38.25       51.86      9.29 o 
  15   4   6        8.86       10.85      8.09 o 
  16   4   6        0.25        0.06      4.74 o 
 -13   5   6       20.49       27.35      8.74 o 
 -12   5   6       17.83       14.34      7.75 o 
 -11   5   6        9.88       14.53     12.96 o 
 -10   5   6       12.28        0.82      6.28 o 
  -9   5   6        7.71       -1.11      4.75 o 
  -8   5   6       44.24       51.46      6.99 o 
  -7   5   6        7.41        3.07      2.97 o 
  -6   5   6        0.12       -0.11      3.44 o 
  -5   5   6      289.07      285.66      7.02 o 
  -4   5   6      488.23      508.84      8.83 o 
  -3   5   6        1.44        1.61      1.95 o 
  -2   5   6      530.99      540.07      9.54 o 
  -1   5   6       64.26       47.80      3.51 o 
   0   5   6       90.27      111.41      4.80 o 
   1   5   6       44.30       35.22      3.87 o 
   2   5   6     6192.27     6354.29     56.74 o 
   3   5   6       21.56       20.82      2.61 o 
   4   5   6      582.09      674.59     12.94 o 
   5   5   6      264.71      294.16      9.04 o 
   6   5   6       49.79       45.12      3.62 o 
   7   5   6       74.64       80.72      5.42 o 
   8   5   6      272.20      281.12     10.07 o 
   9   5   6       90.72      101.33     12.01 o 
  10   5   6        0.52        3.01      4.46 o 
  11   5   6       43.24       44.71      8.23 o 
  12   5   6        0.14       -2.72      9.26 o 
  13   5   6        0.51       -6.58      6.58 o 
  14   5   6        0.63        0.62      3.51 o 
  15   5   6        3.15        5.82      6.90 o 
 -13   6   6        4.69        2.64     11.91 o 
 -12   6   6       26.12       20.52     13.08 o 
 -11   6   6       18.82       29.34     10.42 o 
 -10   6   6        0.07        4.40      5.57 o 
  -9   6   6       28.98       30.46      7.28 o 
  -8   6   6       32.28       37.12     10.22 o 
  -7   6   6        0.09        5.07      4.04 o 
  -6   6   6      378.38      365.54     12.84 o 
  -5   6   6      263.54      257.81      7.19 o 
  -4   6   6      216.68      212.83      6.70 o 
  -3   6   6      238.98      227.07      6.12 o 
  -2   6   6      243.11      224.00      8.52 o 
  -1   6   6        4.21        4.65      2.43 o 
   0   6   6      115.17      140.12      6.95 o 
   1   6   6     1084.13     1079.28     16.71 o 
   2   6   6     3782.92     3601.82     35.94 o 
   3   6   6      222.39      249.95      6.37 o 
   4   6   6      168.37      190.03      8.29 o 
   5   6   6      692.25      713.99     11.25 o 
   6   6   6        3.02        4.75      1.96 o 
   7   6   6       67.39       71.15      5.33 o 
   8   6   6       33.55       42.15      5.25 o 
   9   6   6       14.75        7.90      5.00 o 
  10   6   6      157.38      152.78     13.53 o 
  11   6   6      166.45      155.28     13.90 o 
  12   6   6        0.57       -4.57      4.57 o 
  13   6   6        3.46       -3.62      6.85 o 
  14   6   6        5.88        6.98      5.04 o 
  15   6   6        0.09        3.30      3.81 o 
 -12   7   6       10.77       12.98     13.43 o 
 -11   7   6        0.09        2.88      9.35 o 
 -10   7   6       13.62       26.53     13.48 o 
  -9   7   6       36.45       59.13     16.90 o 
  -8   7   6      136.23      161.07     10.03 o 
  -7   7   6       23.39       18.05      8.29 o 
  -6   7   6       84.98       69.48      7.52 o 
  -5   7   6       19.20       17.24      3.50 o 
  -4   7   6      424.28      393.23      9.75 o 
  -3   7   6       80.92       89.89      4.90 o 
  -2   7   6        5.96        4.53      2.06 o 
  -1   7   6      321.63      323.09      7.73 o 
   0   7   6       49.44       71.83      4.58 o 
   1   7   6     4100.57     4127.38     44.25 o 
   2   7   6      470.17      465.68      9.03 o 
   3   7   6       38.69       42.14      3.52 o 
   4   7   6       20.87       16.66      2.76 o 
   5   7   6        2.01        2.12      1.87 o 
   6   7   6        0.03        2.94      2.02 o 
   7   7   6      208.15      203.18      6.68 o 
   8   7   6       31.87       22.69      4.89 o 
   9   7   6       68.83       56.68     14.21 o 
  10   7   6      323.75      336.19     16.45 o 
  11   7   6       70.86       67.06      9.89 o 
  12   7   6       15.44       16.79      6.42 o 
  13   7   6       12.64       -3.30      7.42 o 
  14   7   6       10.04        8.23      5.60 o 
  15   7   6        2.48       12.87      5.67 o 
 -12   8   6        4.44        5.09     10.73 o 
 -11   8   6        0.18       10.42     10.92 o 
 -10   8   6       22.96        6.98     10.72 o 
  -9   8   6        8.37        4.73      9.94 o 
  -8   8   6       70.23       66.11     19.92 o 
  -7   8   6      147.10      183.61     18.01 o 
  -6   8   6        1.18       -2.29      6.94 o 
  -5   8   6       95.94      107.16      8.00 o 
  -4   8   6      146.42      141.96      7.99 o 
  -3   8   6      738.72      659.06     13.85 o 
  -2   8   6      113.39      107.90      6.53 o 
  -1   8   6       19.57       17.43      3.55 o 
   0   8   6      443.60      417.87      9.00 o 
   1   8   6       79.77       92.85      8.31 o 
   2   8   6        0.05        0.38      2.29 o 
   3   8   6        1.79        3.74      2.32 o 
   4   8   6       11.08       10.20      2.66 o 
   5   8   6        3.13        3.48      2.91 o 
   6   8   6        1.78        1.85      2.14 o 
   7   8   6        2.83        2.41      2.22 o 
   8   8   6       14.46        9.77      4.38 o 
   9   8   6        1.35        0.19      3.62 o 
  10   8   6       69.86       55.12      8.87 o 
  11   8   6       12.47       18.32      6.59 o 
  12   8   6        2.04        6.11      5.95 o 
  13   8   6        1.62       -3.51      6.46 o 
  14   8   6        4.24       11.85      6.50 o 
  15   8   6        4.17        1.31      7.84 o 
 -11   9   6        3.47        8.42     10.78 o 
 -10   9   6        0.08       10.69     11.92 o 
  -9   9   6       10.93       39.40     14.94 o 
  -8   9   6        1.56       -1.83      8.99 o 
  -7   9   6       51.44       55.30     11.48 o 
  -6   9   6      411.66      398.29     26.27 o 
  -5   9   6       92.78      100.83      8.31 o 
  -4   9   6        2.33        6.44      3.62 o 
  -3   9   6      104.54       78.34      8.28 o 
  -2   9   6       77.67       92.36      6.48 o 
  -1   9   6       24.49       23.53      4.14 o 
   0   9   6        1.89       -2.80      2.80 o 
   1   9   6        5.03        6.99      3.06 o 
   2   9   6      103.69      113.17      7.13 o 
   3   9   6       42.70       40.57      4.35 o 
   4   9   6      154.42      163.16      8.97 o 
   5   9   6        2.98        4.26      3.12 o 
   6   9   6      133.51      124.13     10.46 o 
   7   9   6       72.88       69.12      5.36 o 
   8   9   6        5.93        3.82      3.01 o 
   9   9   6       77.17       82.65      8.58 o 
  10   9   6       19.60       19.31      6.45 o 
  11   9   6        4.90       -3.40      4.63 o 
  12   9   6       21.57        7.65      6.14 o 
  13   9   6        2.43       -4.58      6.80 o 
  14   9   6        0.72        3.58      7.04 o 
  15   9   6        1.69       -1.99      4.54 o 
 -11  10   6       16.77       23.00     12.95 o 
 -10  10   6       28.06       43.41     16.17 o 
  -9  10   6        2.99       -1.40      5.77 o 
  -8  10   6      136.62      139.73     24.68 o 
  -7  10   6        3.78        8.87      8.25 o 
  -6  10   6       25.17       35.62     10.88 o 
  -5  10   6       45.36       50.18      7.63 o 
  -4  10   6      177.76      193.22      9.50 o 
  -3  10   6        1.36       10.13      7.72 o 
  -2  10   6      112.94      132.37      8.56 o 
  -1  10   6       56.71       56.85      6.11 o 
   0  10   6        1.98        1.43      3.46 o 
   1  10   6       54.42       54.89      5.89 o 
   2  10   6       75.96       87.02      6.69 o 
   3  10   6        0.52       -0.88      2.63 o 
   4  10   6      134.65      148.93      8.30 o 
   5  10   6      122.87      135.63      7.91 o 
   6  10   6        7.49        7.77      3.80 o 
   7  10   6       25.36       23.58      4.44 o 
   8  10   6        0.11       -1.10      2.54 o 
   9  10   6       16.60       17.48      4.96 o 
  10  10   6       60.58       62.79     16.79 o 
  11  10   6        1.47        3.88      5.59 o 
  12  10   6        5.37       17.93      6.65 o 
  13  10   6        2.72        0.65      7.74 o 
  14  10   6        2.29       -0.19      4.66 o 
 -10  11   6        1.07       23.43     13.61 o 
  -9  11   6        1.14       -0.21      6.80 o 
  -8  11   6       12.22        8.74     11.82 o 
  -7  11   6       12.44       22.68     10.23 o 
  -6  11   6       25.00       21.45      9.72 o 
  -5  11   6      228.65      218.19     16.14 o 
  -4  11   6      236.97      293.06     17.10 o 
  -3  11   6       65.35       76.56     10.30 o 
  -2  11   6      232.86      248.14     10.71 o 
  -1  11   6        0.34        5.78      5.99 o 
   0  11   6      247.16      236.61     10.06 o 
   1  11   6       89.02       91.30      6.81 o 
   2  11   6        5.09        0.64      3.70 o 
   3  11   6      141.29      140.89      9.34 o 
   4  11   6        1.61        5.11      3.28 o 
   5  11   6        0.53        4.58      3.22 o 
   6  11   6        1.74        3.31      3.90 o 
   7  11   6        0.82        1.82      2.79 o 
   8  11   6        2.84        7.54      3.05 o 
   9  11   6        0.00        2.18      4.08 o 
  10  11   6        0.01        4.84      7.18 o 
  11  11   6       12.42       16.08      6.06 o 
  12  11   6        1.47        5.89      6.42 o 
  13  11   6        0.00        4.21     11.11 o 
  14  11   6        0.96        5.84      5.24 o 
 -10  12   6        0.06       25.63     13.76 o 
  -9  12   6        2.55        9.91     12.43 o 
  -8  12   6        2.89        8.71     12.29 o 
  -7  12   6       36.05       35.53     11.03 o 
  -6  12   6       16.19        7.57     12.71 o 
  -5  12   6        0.98       -0.40      6.73 o 
  -4  12   6        0.12        0.41      5.56 o 
  -3  12   6       77.60       79.14      8.18 o 
  -2  12   6        0.59        7.79      4.80 o 
  -1  12   6        2.02        6.18      4.48 o 
   0  12   6        2.67        5.69      4.90 o 
   1  12   6       26.94       21.48      4.68 o 
   2  12   6        2.36        0.75      3.66 o 
   3  12   6        4.71        1.70      3.87 o 
   4  12   6       64.48       54.77      5.78 o 
   5  12   6      178.57      195.04      9.38 o 
   6  12   6       77.80       66.43      6.68 o 
   7  12   6        0.28        0.00      3.37 o 
   8  12   6       15.51       20.99      4.57 o 
   9  12   6       14.42       13.07      4.26 o 
  10  12   6        4.94       -0.88      4.84 o 
  11  12   6       15.02       29.94      7.20 o 
  12  12   6        1.37       12.13      5.98 o 
  13  12   6        0.03       10.53      5.06 o 
  -9  13   6        5.01       13.78     12.25 o 
  -8  13   6        0.58       23.11     14.49 o 
  -7  13   6       51.78       51.87     18.79 o 
  -6  13   6       40.14       36.98     11.57 o 
  -5  13   6        1.41        3.61     10.85 o 
  -4  13   6      188.25      160.31     13.18 o 
  -3  13   6        6.02        9.91      5.10 o 
  -2  13   6        0.01       -4.00      4.94 o 
  -1  13   6       42.56       37.65      6.50 o 
   0  13   6       20.49       19.03      5.53 o 
   1  13   6        2.44       -1.69      4.19 o 
   2  13   6       21.81       38.55      7.12 o 
   3  13   6        0.01       -1.66      4.71 o 
   4  13   6        0.03        1.25      3.37 o 
   5  13   6       95.86      100.88      7.81 o 
   6  13   6        9.26       15.38      3.97 o 
   7  13   6        0.02        3.92      3.61 o 
   8  13   6        6.40        6.93      5.52 o 
   9  13   6       11.65        6.14      3.73 o 
  10  13   6        2.83       17.01      7.15 o 
  11  13   6        1.12       11.32      6.37 o 
  12  13   6        2.77       14.19      8.30 o 
  13  13   6        0.30       18.00     11.28 o 
  -8  14   6        0.78       28.23     15.08 o 
  -7  14   6        2.80       23.06     13.50 o 
  -6  14   6        5.66        9.64     14.03 o 
  -5  14   6        6.25        7.54     15.50 o 
  -4  14   6        2.26        2.98      6.50 o 
  -3  14   6        5.27       -3.71      5.84 o 
  -2  14   6       12.72       11.43      5.67 o 
  -1  14   6        8.85        4.36      5.20 o 
   0  14   6       75.90       84.55      9.06 o 
   1  14   6        3.22        3.05      4.91 o 
   2  14   6       97.51       89.63      8.90 o 
   3  14   6        1.78        0.74      4.22 o 
   4  14   6        6.18        6.92      4.22 o 
   5  14   6        5.34        5.06      3.64 o 
   6  14   6        5.33       -1.23      3.53 o 
   7  14   6       21.30       19.68      7.72 o 
   8  14   6       65.21       84.38      7.30 o 
   9  14   6       38.65       57.33      6.30 o 
  10  14   6        0.28        4.63      6.34 o 
  11  14   6        0.59       17.26      7.84 o 
  12  14   6        2.64       11.13      9.49 o 
  -7  15   6        1.06       27.41     15.37 o 
  -6  15   6        0.21       11.76     10.53 o 
  -5  15   6        2.03       22.76     17.76 o 
  -4  15   6        0.02        1.97      6.78 o 
  -3  15   6        0.25       10.00      7.19 o 
  -2  15   6        8.66       16.08      6.31 o 
  -1  15   6        9.63        5.05      5.45 o 
   0  15   6        0.00        2.32      4.79 o 
   1  15   6       32.81       41.66      7.27 o 
   2  15   6       20.18       16.46      5.34 o 
   3  15   6       15.52       13.40      5.04 o 
   4  15   6        0.06        1.02      3.35 o 
   5  15   6       15.91        6.63      4.51 o 
   6  15   6       44.22       26.40      7.71 o 
   7  15   6        0.77       -0.47      4.22 o 
   8  15   6        0.30        0.18      4.31 o 
   9  15   6        6.15        8.34      4.39 o 
  10  15   6        8.82        3.68      7.22 o 
  11  15   6        0.50       -0.83      7.15 o 
  -6  16   6        3.56        7.79     12.47 o 
  -5  16   6        9.18       26.47     21.57 o 
  -4  16   6       13.07        6.24      8.30 o 
  -3  16   6        0.17       -0.09      6.51 o 
  -2  16   6        0.00       11.42      7.36 o 
  -1  16   6        5.04        0.63      5.32 o 
   0  16   6        0.39        2.48      5.38 o 
   1  16   6        0.83        3.41      5.37 o 
   2  16   6        0.03       -2.10      4.43 o 
   3  16   6       19.70       26.43      6.32 o 
   4  16   6       25.78       24.53      6.24 o 
   5  16   6        3.83        3.09      5.09 o 
   6  16   6        2.46        6.53      4.51 o 
   7  16   6        3.96       -1.85      4.47 o 
   8  16   6        3.79       -0.27      5.62 o 
   9  16   6        4.68        9.21      4.69 o 
  10  16   6       10.04       -0.65      5.88 o 
  -4  17   6        3.92       13.91     10.60 o 
  -3  17   6        1.67        8.83      7.73 o 
  -2  17   6        2.84       -1.25      7.24 o 
  -1  17   6        1.43        3.56      5.85 o 
   0  17   6        3.51       -3.46      5.37 o 
   1  17   6        8.12       17.25      6.42 o 
   2  17   6        5.26       15.73      6.18 o 
   3  17   6        6.80       15.95      5.57 o 
   4  17   6        2.25        6.06      5.82 o 
   5  17   6        0.56        6.52      5.04 o 
   6  17   6        0.60       -3.05      5.20 o 
   7  17   6       11.09       13.93      5.57 o 
   8  17   6        0.94       -0.16      4.87 o 
   9  17   6        0.00        1.87      5.16 o 
  -3  18   6        0.00       -0.47     10.00 o 
  -2  18   6        3.98        9.46      8.24 o 
  -1  18   6        2.07       -8.41     10.93 o 
   0  18   6        0.00        4.85      6.52 o 
   1  18   6        3.51       -0.89      5.58 o 
   2  18   6        0.20        2.72      5.82 o 
   3  18   6        1.67       -5.88     11.02 o 
   4  18   6        0.06       -5.74      5.74 o 
   5  18   6        0.01        1.43      4.64 o 
   6  18   6        0.01       -6.16      7.73 o 
   7  18   6        0.66       -1.02      5.24 o 
   1  19   6        1.72        1.05      7.98 o 
   2  19   6        1.07        3.22      5.44 o 
   3  19   6        1.09       -6.41      7.84 o 
   4  19   6        0.30      -15.34     23.73 o 
  -1 -17   7        1.54       -0.07      7.36 o 
   0 -17   7        0.07       -2.74     15.34 o 
   1 -17   7        1.87       -0.84      7.73 o 
  -4 -16   7        0.01        7.12      7.09 o 
  -3 -16   7       19.07        8.86      7.86 o 
  -2 -16   7        0.04        0.38      7.07 o 
  -1 -16   7       26.63       16.26      9.66 o 
   0 -16   7       20.65       17.21     13.63 o 
   1 -16   7        0.15       -2.86      6.71 o 
   2 -16   7       12.85        9.83      8.25 o 
   3 -16   7        6.96       -1.76      8.03 o 
   4 -16   7        0.48        3.96     12.01 o 
   5 -16   7        2.50       41.79     22.28 o 
  -6 -15   7        0.03       -1.13      5.51 o 
  -5 -15   7        0.76       -1.22      5.44 o 
  -4 -15   7        0.92        6.26      6.03 o 
  -3 -15   7       14.75       23.97      9.89 o 
  -2 -15   7       26.91       33.94     11.21 o 
  -1 -15   7       12.03       11.73      8.19 o 
   0 -15   7        0.65       -0.39     16.13 o 
   1 -15   7       10.57        1.84     10.15 o 
   2 -15   7        4.66       -4.87      7.17 o 
   3 -15   7        0.87        3.61      6.74 o 
   4 -15   7        0.05        4.68      7.80 o 
   5 -15   7        3.49       22.52     22.87 o 
   6 -15   7       10.27       29.57     22.74 o 
   7 -15   7        5.31       10.15     19.85 o 
  -8 -14   7        0.02        1.77      5.45 o 
  -7 -14   7        0.36       11.47      7.83 o 
  -6 -14   7        5.34       13.02      7.09 o 
  -5 -14   7        2.17       -0.22      5.85 o 
  -4 -14   7        0.06        7.32      6.66 o 
  -3 -14   7        1.11      -10.45     13.96 o 
  -2 -14   7        0.22       -2.00      7.27 o 
  -1 -14   7        1.21       -6.67      7.57 o 
   0 -14   7       10.47       10.21      6.79 o 
   1 -14   7       91.30       96.19     12.61 o 
   2 -14   7        0.17       -4.99     10.29 o 
   3 -14   7       19.22       15.78      6.52 o 
   4 -14   7       45.95       31.26      7.85 o 
   5 -14   7        0.31        1.70      9.51 o 
   6 -14   7        0.00      -11.27     17.90 o 
   7 -14   7        2.28        6.93     18.91 o 
   8 -14   7        0.18       -2.87     14.94 o 
  -9 -13   7        6.07       20.21      7.45 o 
  -8 -13   7        0.66        5.21      4.33 o 
  -7 -13   7        1.34        5.08      5.19 o 
  -6 -13   7       16.96       11.74      6.61 o 
  -5 -13   7        0.25        7.31      5.97 o 
  -4 -13   7        8.31        3.25     10.71 o 
  -3 -13   7        4.73        3.81      7.18 o 
  -2 -13   7       10.77       14.77      9.12 o 
  -1 -13   7        1.09        4.76      7.34 o 
   0 -13   7        2.80        4.61      5.69 o 
   1 -13   7        1.87        1.89      5.48 o 
   2 -13   7       29.60       26.79      6.27 o 
   3 -13   7        1.41        4.17      5.24 o 
   4 -13   7       11.02       10.07      9.55 o 
   5 -13   7       17.82       21.86      8.42 o 
   6 -13   7        0.01       -5.02     15.91 o 
   7 -13   7        9.34        7.08     17.03 o 
   8 -13   7        0.22       15.92     18.31 o 
   9 -13   7        3.79       38.43     18.10 o 
  -9 -12   7        0.72       14.02      6.17 o 
  -8 -12   7       11.41        5.24      5.60 o 
  -7 -12   7        8.96       14.45      5.93 o 
  -6 -12   7        0.30        1.40      4.22 o 
  -5 -12   7        2.95        3.15      3.54 o 
  -4 -12   7       38.87       27.68      6.98 o 
  -3 -12   7       27.98       22.58      9.16 o 
  -2 -12   7        5.74        1.24      6.86 o 
  -1 -12   7        0.66       -5.01      6.34 o 
   0 -12   7        0.48       10.47      7.24 o 
   1 -12   7       26.80       30.55     11.74 o 
   2 -12   7       24.02       25.89      6.31 o 
   3 -12   7       25.33       20.35     11.06 o 
   4 -12   7       22.24        8.58      5.54 o 
   5 -12   7       58.01       37.89      8.54 o 
   6 -12   7        0.00       -0.83      7.88 o 
   7 -12   7       26.14       15.71     24.95 o 
   8 -12   7        2.75       33.27     17.58 o 
   9 -12   7       10.63       27.71     18.56 o 
  10 -12   7        0.19       23.65     14.91 o 
 -10 -11   7       10.71       19.09      7.08 o 
  -9 -11   7        1.00       10.32      6.14 o 
  -8 -11   7        0.87        3.29      4.96 o 
  -7 -11   7       15.08        8.01      5.71 o 
  -6 -11   7       12.89       16.91     11.34 o 
  -5 -11   7       24.53       12.90      7.52 o 
  -4 -11   7       15.42       16.47      6.64 o 
  -3 -11   7       35.91       51.56      8.43 o 
  -2 -11   7       48.22       42.92      7.61 o 
  -1 -11   7       43.69       46.27      7.72 o 
   0 -11   7       11.16        2.31      6.67 o 
   1 -11   7        5.72        9.32      4.76 o 
   2 -11   7       50.09       41.22      6.61 o 
   3 -11   7        3.33        0.13      4.50 o 
   4 -11   7        1.78       -2.14      4.76 o 
   5 -11   7        0.23        3.47      6.20 o 
   6 -11   7        2.77        5.82      7.57 o 
   7 -11   7        5.55       -3.53      7.81 o 
   8 -11   7       20.56       40.70     10.64 o 
   9 -11   7       31.24       39.16     17.27 o 
  10 -11   7        7.97       37.06     15.99 o 
  11 -11   7        0.06       46.22     14.84 o 
 -11 -10   7        1.96       13.78      6.74 o 
 -10 -10   7       19.89       26.61      7.44 o 
  -9 -10   7        0.44        3.04      5.79 o 
  -8 -10   7        6.48        9.10      5.46 o 
  -7 -10   7       26.43       18.45      6.38 o 
  -6 -10   7       19.67       16.72      6.23 o 
  -5 -10   7        0.02        3.21      4.89 o 
  -4 -10   7        0.51        1.18      4.80 o 
  -3 -10   7      169.71      174.80     12.83 o 
  -2 -10   7       34.69       24.22      8.17 o 
  -1 -10   7        3.79       15.37      5.98 o 
   0 -10   7       91.84      103.26      7.76 o 
   1 -10   7       37.91       25.12      5.04 o 
   2 -10   7        3.55        0.17      3.82 o 
   3 -10   7      119.36      120.47     10.83 o 
   4 -10   7       46.02       30.42      9.29 o 
   5 -10   7        0.22       -1.61      4.95 o 
   6 -10   7       47.79       63.23     10.49 o 
   7 -10   7       23.18       21.29     12.87 o 
   8 -10   7        0.09        6.48      8.27 o 
   9 -10   7       28.63       28.09     10.86 o 
  10 -10   7        0.07        7.92      8.65 o 
  11 -10   7       13.06       52.86     18.41 o 
  12 -10   7        0.23       20.27     17.22 o 
 -11  -9   7        1.13        1.19      8.30 o 
 -10  -9   7        2.16        2.87      6.87 o 
  -9  -9   7        2.13       12.27      5.85 o 
  -8  -9   7       13.23       11.61      5.35 o 
  -7  -9   7        0.03       -0.33      8.09 o 
  -6  -9   7        1.09        3.71      4.37 o 
  -5  -9   7        9.78       10.18      4.89 o 
  -4  -9   7      259.22      254.54     15.81 o 
  -3  -9   7       41.13       61.09      8.04 o 
  -2  -9   7        1.13       -0.60      4.53 o 
  -1  -9   7        6.25        2.78      4.58 o 
   0  -9   7        0.14        1.72      3.16 o 
   1  -9   7        0.45        1.29      3.45 o 
   2  -9   7       25.62       26.37      5.17 o 
   3  -9   7       46.68       26.45      6.50 o 
   4  -9   7       24.80       11.35     12.66 o 
   5  -9   7       49.72       42.33      7.30 o 
   6  -9   7       12.31        6.29      4.98 o 
   7  -9   7        1.27       -0.37      6.79 o 
   8  -9   7       34.52       50.42      8.46 o 
   9  -9   7        1.11       14.85      8.77 o 
  10  -9   7       30.48       49.65     12.87 o 
  11  -9   7        0.02       33.63     27.67 o 
  12  -9   7        4.69       10.76     16.29 o 
 -12  -8   7       34.03       33.09      8.75 o 
 -11  -8   7        0.01        4.01      5.14 o 
 -10  -8   7        4.35        7.68      5.02 o 
  -9  -8   7        0.38       -3.46      9.88 o 
  -8  -8   7       16.39        4.99      4.25 o 
  -7  -8   7       57.76       68.86     10.19 o 
  -6  -8   7       90.24       98.71     14.21 o 
  -5  -8   7       92.49       85.48      9.15 o 
  -4  -8   7       65.06       48.74      7.70 o 
  -3  -8   7      463.66      439.52     16.15 o 
  -2  -8   7      369.07      329.63     14.01 o 
  -1  -8   7       34.25       54.40      5.87 o 
   0  -8   7       10.75        3.95      6.77 o 
   1  -8   7      313.84      281.59     10.34 o 
   2  -8   7      113.43      103.07      7.80 o 
   3  -8   7      145.20      182.83     12.06 o 
   4  -8   7        0.31        1.26      3.66 o 
   5  -8   7      154.52      166.41     10.14 o 
   6  -8   7        0.18        0.15      3.92 o 
   7  -8   7       74.66       66.02      8.40 o 
   8  -8   7        5.71       10.80     12.62 o 
   9  -8   7      146.56      129.34     25.94 o 
  10  -8   7        0.12        7.29     12.01 o 
  11  -8   7       10.75       23.60     16.08 o 
  12  -8   7        0.20        2.76     13.82 o 
  13  -8   7        0.36       24.92     17.72 o 
 -12  -7   7        0.14        1.68     13.04 o 
 -11  -7   7       36.62       62.56     17.85 o 
 -10  -7   7        0.65        3.83      4.73 o 
  -9  -7   7       28.19       26.03      7.42 o 
  -8  -7   7       74.18       62.97     17.95 o 
  -7  -7   7        6.36       14.54     10.21 o 
  -6  -7   7       36.89       61.97     21.58 o 
  -5  -7   7       68.85       86.12      7.46 o 
  -4  -7   7        7.89        6.62      3.67 o 
  -3  -7   7      155.67      143.60      8.26 o 
  -2  -7   7        0.01       -2.53      2.53 o 
  -1  -7   7        5.48        5.39      2.51 o 
   0  -7   7      550.45      542.65     10.56 o 
   1  -7   7       89.56       74.31      4.41 o 
   2  -7   7      350.51      334.08     12.47 o 
   3  -7   7      285.12      266.58     14.37 o 
   4  -7   7      200.74      243.49     10.45 o 
   5  -7   7      476.38      455.70     15.99 o 
   6  -7   7       20.90       10.12      4.76 o 
   7  -7   7       12.49       19.27      5.75 o 
   8  -7   7       99.84       87.70     13.62 o 
   9  -7   7      264.47      235.46     29.27 o 
  10  -7   7       45.84       43.76     11.10 o 
  11  -7   7        0.62       11.29     21.03 o 
  12  -7   7       11.75       33.87     14.45 o 
  13  -7   7        8.23       23.16     16.63 o 
  14  -7   7        3.15        3.91     16.18 o 
 -12  -6   7        0.05        4.57     11.32 o 
 -11  -6   7       16.97       12.22      9.51 o 
 -10  -6   7       21.06       15.95      7.68 o 
  -9  -6   7        2.53       -1.69     12.59 o 
  -8  -6   7        1.14        0.96      5.06 o 
  -7  -6   7       50.79       58.34     10.04 o 
  -6  -6   7       55.79       39.03      6.61 o 
  -5  -6   7       34.61       37.89      4.82 o 
  -4  -6   7       16.65       18.65      4.91 o 
  -3  -6   7      193.87      172.65      8.29 o 
  -2  -6   7      566.15      583.37     10.88 o 
  -1  -6   7      146.13      153.15      6.09 o 
   0  -6   7       83.15       65.83      4.22 o 
   1  -6   7      385.80      400.13      8.36 o 
   2  -6   7       20.88       25.60      4.07 o 
   3  -6   7      126.56      130.71      5.16 o 
   4  -6   7      157.42      190.60      6.29 o 
   5  -6   7       96.04       92.27      6.19 o 
   6  -6   7      551.52      569.83     16.80 o 
   7  -6   7        2.46        1.25      6.90 o 
   8  -6   7       13.84       13.41      6.14 o 
   9  -6   7       69.46       75.44     12.81 o 
  10  -6   7       91.51       84.00     13.36 o 
  11  -6   7        4.96       22.00     15.23 o 
  12  -6   7       20.15       46.95     13.19 o 
  13  -6   7       10.24        9.38     13.71 o 
  14  -6   7        5.45       26.91     17.72 o 
 -13  -5   7        3.08       16.98      6.30 o 
 -12  -5   7        0.75        8.25      6.46 o 
 -11  -5   7        0.16       -4.60      8.42 o 
 -10  -5   7        0.01        7.89      6.38 o 
  -9  -5   7        0.04       -3.59      5.71 o 
  -8  -5   7       15.80       29.55      8.31 o 
  -7  -5   7      291.11      253.21     17.97 o 
  -6  -5   7        8.20       10.82      4.69 o 
  -5  -5   7      686.52      669.16     16.63 o 
  -4  -5   7      384.18      384.27     11.28 o 
  -3  -5   7       15.59       13.73      3.39 o 
  -2  -5   7      279.95      292.14      9.52 o 
  -1  -5   7       18.59       13.82      2.71 o 
   0  -5   7       43.47       39.90      3.54 o 
   1  -5   7      334.33      294.51      7.23 o 
   2  -5   7      427.20      426.11      9.59 o 
   3  -5   7       36.01       40.30      3.44 o 
   4  -5   7       54.34       54.85      4.07 o 
   5  -5   7      239.76      252.46      7.34 o 
   6  -5   7      108.83      111.42      8.66 o 
   7  -5   7        7.47       13.49      5.16 o 
   8  -5   7      825.50      761.60     35.32 o 
   9  -5   7        2.05        2.80      4.89 o 
  10  -5   7        0.01        4.36      4.76 o 
  11  -5   7        2.19       15.14      7.92 o 
  12  -5   7        1.90       12.55     12.93 o 
  13  -5   7        5.36        3.08      7.81 o 
  14  -5   7        1.51        4.36     14.53 o 
 -13  -4   7        2.96        6.68      8.04 o 
 -12  -4   7        1.57        1.72      6.88 o 
 -11  -4   7       22.49       38.46      9.71 o 
 -10  -4   7       18.88       17.06      7.78 o 
  -9  -4   7        0.00       -3.53      4.96 o 
  -8  -4   7       21.23       27.95      7.93 o 
  -7  -4   7        7.65       -3.17      3.86 o 
  -6  -4   7        0.01       -3.55      3.55 o 
  -5  -4   7        0.58       -2.82      3.16 o 
  -4  -4   7      183.85      169.05      6.81 o 
  -3  -4   7       32.52       33.81      3.60 o 
  -2  -4   7       19.53       32.71      3.41 o 
  -1  -4   7      103.63       97.75      4.96 o 
   0  -4   7       91.40       92.56      4.82 o 
   1  -4   7      617.81      606.90     11.42 o 
   2  -4   7      212.34      249.53      8.82 o 
   3  -4   7       18.27       13.69      2.97 o 
   4  -4   7        7.39        1.97      2.66 o 
   5  -4   7      216.92      194.00      7.83 o 
   6  -4   7      207.43      226.17      8.84 o 
   7  -4   7       16.56       20.01      7.25 o 
   8  -4   7      570.99      519.80     19.06 o 
   9  -4   7       29.04       15.77      6.86 o 
  10  -4   7       18.76       28.70      6.95 o 
  11  -4   7        0.94       -1.99      9.34 o 
  12  -4   7       17.02       16.40      5.68 o 
  13  -4   7       23.52       20.27      9.55 o 
  14  -4   7        0.06        5.01      8.39 o 
  15  -4   7        5.95        8.60     10.77 o 
 -13  -3   7        2.23        5.55     10.88 o 
 -12  -3   7        0.58       -0.20     14.84 o 
 -11  -3   7       41.85       46.83     20.73 o 
 -10  -3   7       83.21       76.86     12.06 o 
  -9  -3   7        2.52        7.15      6.17 o 
  -8  -3   7      193.79      178.31     16.15 o 
  -7  -3   7        0.43        3.00      5.28 o 
  -6  -3   7       96.55       91.50      7.65 o 
  -5  -3   7       93.08       81.28      9.43 o 
  -4  -3   7      688.69      657.65     15.11 o 
  -3  -3   7       10.09       13.58      3.09 o 
  -2  -3   7       62.01       98.95      5.94 o 
  -1  -3   7     2131.21     2074.67     23.49 o 
   0  -3   7      733.55      745.97     11.71 o 
   1  -3   7     1363.11     1357.80     27.62 o 
   2  -3   7       29.41       27.81      3.75 o 
   3  -3   7      226.90      208.37      7.15 o 
   4  -3   7        0.16        0.40      2.24 o 
   5  -3   7       85.75      104.38      6.12 o 
   6  -3   7        0.09       -2.32      3.18 o 
   7  -3   7      138.61      122.76      7.19 o 
   8  -3   7        3.31       -4.28      5.09 o 
   9  -3   7       68.36       54.08     11.45 o 
  10  -3   7       21.28       30.90      8.13 o 
  11  -3   7       24.31       18.19      8.35 o 
  12  -3   7        4.16       10.04      5.39 o 
  13  -3   7        7.97        7.44     11.72 o 
  14  -3   7       19.78       18.91     25.75 o 
  15  -3   7        1.04        0.36      9.62 o 
 -13  -2   7       15.36        9.94      7.96 o 
 -12  -2   7        5.72       -0.78      6.31 o 
 -11  -2   7        2.69       11.58      7.43 o 
 -10  -2   7       15.31       16.83      6.80 o 
  -9  -2   7       13.02       10.07      4.77 o 
  -8  -2   7        6.64       10.34      4.58 o 
  -7  -2   7      145.50      161.25     11.38 o 
  -6  -2   7      440.27      412.87     13.12 o 
  -5  -2   7       27.18       28.55      4.12 o 
  -4  -2   7      441.61      445.93      9.29 o 
  -3  -2   7      649.71      633.08     14.76 o 
  -2  -2   7        3.71        7.19      2.59 o 
  -1  -2   7       27.87       28.09      3.55 o 
   0  -2   7      113.55      129.74      5.02 o 
   1  -2   7      374.76      462.80     13.54 o 
   2  -2   7     1102.11     1158.50     17.32 o 
   3  -2   7       49.01       58.84      6.19 o 
   4  -2   7        9.12       11.24      3.47 o 
   5  -2   7     1581.28     1544.60     21.41 o 
   6  -2   7      179.26      147.91      7.50 o 
   7  -2   7       28.77       26.18      3.76 o 
   8  -2   7       65.26       61.70      8.55 o 
   9  -2   7        0.09        5.04      5.03 o 
  10  -2   7        8.11        5.62      6.19 o 
  11  -2   7        0.10        3.53      4.80 o 
  12  -2   7        1.41        9.76      4.99 o 
  13  -2   7       17.05       25.58      9.71 o 
  14  -2   7        0.34        3.28      7.41 o 
  15  -2   7        1.24        4.05     11.60 o 
 -13  -1   7        3.41        1.63     10.82 o 
 -12  -1   7        3.50        4.50      5.43 o 
 -11  -1   7        0.00        4.02      5.58 o 
 -10  -1   7       32.15       23.83      6.75 o 
  -9  -1   7       12.48       16.86      5.38 o 
  -8  -1   7       10.86        5.47      3.98 o 
  -7  -1   7     1145.74     1061.33     25.15 o 
  -6  -1   7     1450.12     1449.97     27.44 o 
  -5  -1   7      104.76      112.22      7.75 o 
  -4  -1   7      286.13      302.07      7.84 o 
  -3  -1   7      522.97      578.62     10.42 o 
  -2  -1   7      284.81      339.22      7.62 o 
  -1  -1   7      488.72      444.49      8.17 o 
   0  -1   7      287.89      288.32      9.14 o 
   1  -1   7       46.99       73.38      4.84 o 
   2  -1   7        3.25        3.01      2.48 o 
   3  -1   7     2367.20     2318.23     29.14 o 
   4  -1   7      263.53      244.68      7.96 o 
   5  -1   7      158.80      181.60      6.25 o 
   6  -1   7       11.70       19.49      2.88 o 
   7  -1   7       49.38       45.63      5.99 o 
   8  -1   7       18.21       17.63      5.64 o 
   9  -1   7      493.67      479.66     30.29 o 
  10  -1   7        0.02        3.40      4.79 o 
  11  -1   7        2.21        7.09      5.77 o 
  12  -1   7       70.76       65.10      9.08 o 
  13  -1   7        0.11        3.92      6.32 o 
  14  -1   7       21.68       25.58     16.19 o 
  15  -1   7        0.56        4.13      7.63 o 
 -13   0   7        9.92       11.44     11.67 o 
 -12   0   7        1.99       -0.22      5.81 o 
 -11   0   7       13.62       13.42      6.44 o 
 -10   0   7        8.11       15.48      6.36 o 
  -9   0   7        6.02        5.77      4.23 o 
  -8   0   7       28.82       20.03      5.08 o 
  -7   0   7      378.38      332.67     12.27 o 
  -6   0   7        1.45        0.30      2.98 o 
  -5   0   7       76.41       87.20      6.47 o 
  -4   0   7       72.75       89.27      4.71 o 
  -3   0   7       10.53        7.93      2.87 o 
  -2   0   7     1892.71     2017.95     22.41 o 
  -1   0   7        7.93        7.18      1.88 o 
   0   0   7     1898.63     1967.14     23.49 o 
   1   0   7        0.67       -1.82      1.82 o 
   2   0   7       26.29       24.81      2.99 o 
   3   0   7        8.83        1.18      2.13 o 
   4   0   7      720.12      739.77     13.57 o 
   5   0   7       43.31       67.72      4.32 o 
   6   0   7      278.48      287.52      8.03 o 
   7   0   7       54.90       57.86      4.48 o 
   8   0   7      280.37      311.70     14.24 o 
   9   0   7      240.58      278.27     15.61 o 
  10   0   7       69.09       82.18     18.95 o 
  11   0   7        7.42        7.24      4.98 o 
  12   0   7       36.34       41.36      8.17 o 
  13   0   7        8.82        8.03      6.13 o 
  14   0   7        0.48        8.35      6.53 o 
  15   0   7        8.61       -1.66      7.21 o 
 -13   1   7       21.43       29.08      9.77 o 
 -12   1   7        5.01       10.48      6.39 o 
 -11   1   7       34.77       28.72      8.07 o 
 -10   1   7       15.96       24.69      6.62 o 
  -9   1   7       18.96       17.18      4.91 o 
  -8   1   7       22.92       14.80      4.64 o 
  -7   1   7       40.94       41.72      6.22 o 
  -6   1   7        7.75        3.70      3.35 o 
  -5   1   7       96.62      110.88      7.11 o 
  -4   1   7       23.16       29.26      3.44 o 
  -3   1   7       84.27      111.83      4.81 o 
  -2   1   7     2690.87     2649.02     27.29 o 
  -1   1   7      675.84      704.13     10.23 o 
   0   1   7       33.98       55.30      4.74 o 
   1   1   7      284.94      288.91      6.24 o 
   2   1   7       71.15      102.41      4.84 o 
   3   1   7       82.96      103.86      6.19 o 
   4   1   7        1.37        1.09      2.96 o 
   5   1   7        3.48        2.55      2.21 o 
   6   1   7      359.73      297.28      8.23 o 
   7   1   7       82.89       92.84      6.09 o 
   8   1   7      248.88      236.93     15.34 o 
   9   1   7      109.91      114.35     11.17 o 
  10   1   7      214.01      198.28     14.25 o 
  11   1   7        0.75       -0.11      6.55 o 
  12   1   7       30.78       29.26      7.70 o 
  13   1   7        0.38       -5.05      5.05 o 
  14   1   7        5.36        9.47      6.46 o 
  15   1   7        4.04        6.48      6.26 o 
  16   1   7        0.10        1.10      6.70 o 
 -13   2   7        7.07       13.46      9.30 o 
 -12   2   7        0.02       -5.05      6.79 o 
 -11   2   7        0.06        9.34      6.12 o 
 -10   2   7        0.01        2.78      4.83 o 
  -9   2   7       32.74       33.27      8.32 o 
  -8   2   7      910.47      872.17     21.06 o 
  -7   2   7        0.83       -0.25      3.50 o 
  -6   2   7      263.45      252.86     11.61 o 
  -5   2   7      333.25      331.31     10.32 o 
  -4   2   7        6.12        2.14      1.95 o 
  -3   2   7      197.54      198.85      6.12 o 
  -2   2   7      181.27      206.23      7.81 o 
  -1   2   7      591.16      638.90      9.83 o 
   0   2   7      290.02      335.86      9.27 o 
   1   2   7       99.37      125.69      5.20 o 
   2   2   7      584.78      645.01     10.35 o 
   3   2   7      169.21      174.00      6.08 o 
   4   2   7     2511.78     2492.18     32.03 o 
   5   2   7      174.75      182.85      7.28 o 
   6   2   7      407.96      395.00      9.86 o 
   7   2   7      104.28      114.98      7.53 o 
   8   2   7       27.14       24.68      7.89 o 
   9   2   7      152.06      150.34     17.45 o 
  10   2   7      157.03      160.25     13.19 o 
  11   2   7      146.09      145.47     13.37 o 
  12   2   7        7.76        2.87      4.99 o 
  13   2   7       28.55       10.43      5.67 o 
  14   2   7       11.46        5.05      5.87 o 
  15   2   7        1.03        1.82      8.68 o 
  16   2   7        2.41        4.73      6.68 o 
 -13   3   7        1.67       12.41      7.76 o 
 -12   3   7        2.61        7.14      6.68 o 
 -11   3   7       11.66       17.56      7.01 o 
 -10   3   7       54.97       43.56      8.22 o 
  -9   3   7       52.48       32.44      7.34 o 
  -8   3   7        3.67        6.55      4.25 o 
  -7   3   7      229.79      223.73     12.39 o 
  -6   3   7      303.53      287.90     11.33 o 
  -5   3   7       76.61       72.34      6.14 o 
  -4   3   7      113.67      115.75      7.90 o 
  -3   3   7       28.21       27.03      3.01 o 
  -2   3   7      518.49      541.54     10.03 o 
  -1   3   7      267.25      251.98      6.20 o 
   0   3   7      884.90      817.67     12.40 o 
   1   3   7      351.75      355.26      7.23 o 
   2   3   7      435.84      415.62      7.76 o 
   3   3   7      407.27      447.14      8.87 o 
   4   3   7       30.31       22.11      3.44 o 
   5   3   7      166.84      167.61      7.65 o 
   6   3   7       61.61       73.18      4.75 o 
   7   3   7      246.20      239.89      9.65 o 
   8   3   7       37.33       42.40      6.16 o 
   9   3   7        0.12        4.33      4.22 o 
  10   3   7      149.44      168.79     13.56 o 
  11   3   7       94.65      119.30     12.74 o 
  12   3   7       11.72        8.25      5.38 o 
  13   3   7       20.19       32.28     10.34 o 
  14   3   7       24.20       19.44      6.82 o 
  15   3   7        4.68        8.68      5.90 o 
  16   3   7        0.01        1.84      4.91 o 
 -13   4   7       13.51       27.92      9.47 o 
 -12   4   7        1.44        4.27      6.40 o 
 -11   4   7       10.22        8.94      6.23 o 
 -10   4   7       18.44       16.99     12.46 o 
  -9   4   7        0.16       -1.33      4.69 o 
  -8   4   7       60.29       61.52      7.49 o 
  -7   4   7       57.93       52.67      7.12 o 
  -6   4   7       99.07      100.43      9.96 o 
  -5   4   7      167.63      189.49      9.77 o 
  -4   4   7       13.90       17.68      3.47 o 
  -3   4   7      154.17      153.60      6.20 o 
  -2   4   7        1.41        0.76      1.96 o 
  -1   4   7      266.08      282.80      6.76 o 
   0   4   7       63.23       64.50      3.95 o 
   1   4   7      143.74      126.05      5.32 o 
   2   4   7      120.39       84.86      4.91 o 
   3   4   7      148.27      160.79      6.14 o 
   4   4   7       29.34       15.07      2.82 o 
   5   4   7        2.42        0.61      2.22 o 
   6   4   7      914.47      980.06     15.40 o 
   7   4   7      299.34      279.53     10.62 o 
   8   4   7       33.77       31.24      4.57 o 
   9   4   7        0.42        1.96      3.98 o 
  10   4   7        5.17        5.99      5.33 o 
  11   4   7       41.30       34.43      7.80 o 
  12   4   7        9.05        1.47      5.39 o 
  13   4   7        1.59        8.76      8.00 o 
  14   4   7        1.20        6.86      6.31 o 
  15   4   7       10.21       10.53      6.21 o 
 -12   5   7        0.82       11.07      7.01 o 
 -11   5   7        4.90        6.84      6.43 o 
 -10   5   7        0.06        2.60      5.14 o 
  -9   5   7       31.53       28.38      7.30 o 
  -8   5   7       21.50       11.52      6.05 o 
  -7   5   7      548.33      537.43     12.44 o 
  -6   5   7      188.58      218.81     15.65 o 
  -5   5   7       15.94       16.70      4.93 o 
  -4   5   7      131.83      132.14      5.88 o 
  -3   5   7        7.34        7.31      2.56 o 
  -2   5   7      117.43      116.13      7.70 o 
  -1   5   7        6.09        2.37      1.79 o 
   0   5   7      117.41      104.91      5.00 o 
   1   5   7     5350.36     5281.84     48.54 o 
   2   5   7     1331.05     1272.97     17.13 o 
   3   5   7      218.05      205.74      6.62 o 
   4   5   7      423.40      410.21      8.29 o 
   5   5   7      183.61      150.96      6.01 o 
   6   5   7       41.67       45.73      5.09 o 
   7   5   7       18.69       18.45      4.25 o 
   8   5   7      114.12      110.21      7.92 o 
   9   5   7        6.03        5.47      4.93 o 
  10   5   7        0.00        3.18      5.04 o 
  11   5   7        3.37        7.10      5.77 o 
  12   5   7       63.36       59.11     10.22 o 
  13   5   7        2.55       -4.06      7.04 o 
  14   5   7       18.24       15.01      6.69 o 
  15   5   7        2.32        5.98      6.56 o 
 -12   6   7        1.59       -4.02      9.54 o 
 -11   6   7       23.33       44.64     14.09 o 
 -10   6   7       11.04       21.24      9.36 o 
  -9   6   7        7.77        9.68      6.18 o 
  -8   6   7       21.03       15.16      5.41 o 
  -7   6   7       23.78       26.93      5.75 o 
  -6   6   7      174.55      163.24     10.89 o 
  -5   6   7        0.73        1.83      3.09 o 
  -4   6   7        0.03        0.56      2.33 o 
  -3   6   7        1.17        1.45      2.15 o 
  -2   6   7        3.80        4.46      2.25 o 
  -1   6   7      442.26      393.26      8.35 o 
   0   6   7      357.49      335.31      7.52 o 
   1   6   7       34.68       30.28      4.23 o 
   2   6   7     5392.81     5259.97     49.78 o 
   3   6   7        3.41       -0.08      1.80 o 
   4   6   7      496.21      597.56     10.36 o 
   5   6   7       32.54       37.13      3.56 o 
   6   6   7       74.30       89.64      9.49 o 
   7   6   7        0.52       -1.29      3.25 o 
   8   6   7       36.15       32.17      8.54 o 
   9   6   7       98.29      106.07     10.77 o 
  10   6   7       34.04       31.76      7.67 o 
  11   6   7        1.07        2.80      5.11 o 
  12   6   7        9.83        5.78      5.47 o 
  13   6   7        1.10        7.33      8.02 o 
  14   6   7        2.01        4.44      8.48 o 
  15   6   7        2.58        6.46      9.27 o 
 -12   7   7        0.09        6.75      9.38 o 
 -11   7   7        1.27       20.86     12.23 o 
 -10   7   7       59.76       87.92     20.61 o 
  -9   7   7        4.36        5.44      7.92 o 
  -8   7   7      110.09      102.10      8.66 o 
  -7   7   7      158.67      142.04     15.73 o 
  -6   7   7      153.02      176.37     13.34 o 
  -5   7   7        2.28       -2.82      4.21 o 
  -4   7   7      242.75      227.55      7.88 o 
  -3   7   7       58.94       63.22      5.02 o 
  -2   7   7        4.13        1.67      2.98 o 
  -1   7   7        0.02       -2.46      2.77 o 
   0   7   7       13.69        9.62      2.73 o 
   1   7   7      566.10      593.36     13.82 o 
   2   7   7       57.60       55.62      4.82 o 
   3   7   7      556.38      579.84     10.54 o 
   4   7   7       70.27       75.08      4.76 o 
   5   7   7       18.72       21.06      4.38 o 
   6   7   7      692.59      706.35     14.18 o 
   7   7   7       46.04       45.38      5.34 o 
   8   7   7        0.16        2.53      3.50 o 
   9   7   7        0.40       -3.47      3.47 o 
  10   7   7       27.66       30.38      7.23 o 
  11   7   7        0.10       -3.42      4.82 o 
  12   7   7        5.82        8.27      6.28 o 
  13   7   7        2.72        6.37      8.05 o 
  14   7   7        0.41        1.60      8.06 o 
  15   7   7        3.74        3.85      5.83 o 
 -11   8   7        3.70       11.94     11.98 o 
 -10   8   7        7.68       18.50     11.62 o 
  -9   8   7       17.87       25.91     12.65 o 
  -8   8   7        0.86        7.01      5.06 o 
  -7   8   7        0.03       -3.35      5.96 o 
  -6   8   7       58.58       86.29     22.57 o 
  -5   8   7       31.24       55.99     11.53 o 
  -4   8   7      353.76      362.35     10.88 o 
  -3   8   7      522.71      515.16     18.22 o 
  -2   8   7      260.66      262.02      9.43 o 
  -1   8   7       15.16       22.53      3.57 o 
   0   8   7       44.97       40.97      4.75 o 
   1   8   7       53.78       58.70      5.56 o 
   2   8   7       51.31       42.35      6.67 o 
   3   8   7      210.50      208.88      8.52 o 
   4   8   7      231.31      228.17      9.95 o 
   5   8   7       56.76       65.73      6.40 o 
   6   8   7      156.18      154.88      7.69 o 
   7   8   7       70.47       72.51      5.95 o 
   8   8   7        0.74       -0.75      3.34 o 
   9   8   7        1.24       -3.39      3.39 o 
  10   8   7       80.03       78.35     10.21 o 
  11   8   7        6.60        4.78      5.47 o 
  12   8   7        0.14        1.14      5.49 o 
  13   8   7        0.02        8.71      7.93 o 
  14   8   7        0.07        2.09      8.64 o 
  15   8   7        1.14        0.97      4.48 o 
 -11   9   7        0.02       21.71     12.46 o 
 -10   9   7        3.01       23.65     13.51 o 
  -9   9   7       10.96       10.86     11.87 o 
  -8   9   7       31.98       27.09     13.90 o 
  -7   9   7       11.45       19.01      9.39 o 
  -6   9   7       47.64       47.61     11.82 o 
  -5   9   7      204.21      240.17     20.22 o 
  -4   9   7       28.90       35.45      4.96 o 
  -3   9   7        1.15        4.10      3.42 o 
  -2   9   7      143.19      148.52      8.64 o 
  -1   9   7      168.97      175.62      9.13 o 
   0   9   7      118.10      123.74      7.68 o 
   1   9   7      186.75      190.43      9.33 o 
   2   9   7      275.72      278.84     10.29 o 
   3   9   7      724.95      680.16     14.46 o 
   4   9   7        0.70        3.76      3.26 o 
   5   9   7      277.43      283.67      9.73 o 
   6   9   7      213.65      226.65      9.46 o 
   7   9   7        5.95        5.16      3.43 o 
   8   9   7       20.77       15.95      4.00 o 
   9   9   7        6.00        8.24      4.57 o 
  10   9   7       27.17       24.60      6.75 o 
  11   9   7      112.97       98.05     11.78 o 
  12   9   7        3.51       12.37      6.99 o 
  13   9   7       14.70        8.80      8.48 o 
  14   9   7        0.30        2.71      7.68 o 
 -11  10   7        5.69       24.48     12.12 o 
 -10  10   7        2.66       24.52     14.25 o 
  -9  10   7        3.69       17.18     11.91 o 
  -8  10   7        0.61        2.92     10.21 o 
  -7  10   7        2.39       19.67      9.06 o 
  -6  10   7       49.71       54.47     12.40 o 
  -5  10   7        9.89       11.75      8.76 o 
  -4  10   7       40.17       36.25      6.10 o 
  -3  10   7        7.79        9.54      4.03 o 
  -2  10   7        1.74        3.40      4.16 o 
  -1  10   7       36.57       34.81      5.21 o 
   0  10   7      177.00      172.79      9.50 o 
   1  10   7      480.61      464.66     15.65 o 
   2  10   7      113.66      119.44      8.78 o 
   3  10   7      109.05      122.02      8.78 o 
   4  10   7       30.14       33.18      4.91 o 
   5  10   7        1.22        2.83      3.36 o 
   6  10   7       83.91       75.16      6.28 o 
   7  10   7        7.11        6.91      4.00 o 
   8  10   7        9.12        5.07      3.31 o 
   9  10   7        6.84        7.91      4.49 o 
  10  10   7      119.03      116.39     12.63 o 
  11  10   7        1.42       -2.46      4.70 o 
  12  10   7        6.73        4.81      5.81 o 
  13  10   7        0.02        2.18      7.54 o 
  14  10   7        0.47       10.12      8.73 o 
 -10  11   7       11.18        1.49      9.15 o 
  -9  11   7        0.00       16.73     12.35 o 
  -8  11   7        0.05        8.76     12.69 o 
  -7  11   7        0.03       20.24     14.09 o 
  -6  11   7        7.48        6.21     15.22 o 
  -5  11   7      159.15      139.41     27.25 o 
  -4  11   7      190.51      217.85     12.20 o 
  -3  11   7       11.48       11.09      4.80 o 
  -2  11   7      279.57      291.93     14.74 o 
  -1  11   7        5.12       -3.79      3.79 o 
   0  11   7       16.11       13.39      4.44 o 
   1  11   7        3.78        1.82      3.95 o 
   2  11   7        1.49        4.42      3.97 o 
   3  11   7      103.72      104.32      8.44 o 
   4  11   7       60.98       64.25      6.38 o 
   5  11   7        2.51        0.10      2.71 o 
   6  11   7       11.72        7.03      6.28 o 
   7  11   7        1.19        2.41      3.45 o 
   8  11   7       27.20       33.62      5.35 o 
   9  11   7        0.01       -1.16      3.92 o 
  10  11   7        8.71       11.09      5.74 o 
  11  11   7        0.17       -0.76      5.18 o 
  12  11   7        2.11       -2.26      5.55 o 
  13  11   7        4.02        4.14      8.32 o 
  14  11   7        2.45        2.93      5.05 o 
  -9  12   7        0.02       37.48     14.30 o 
  -8  12   7        0.56       14.04     12.82 o 
  -7  12   7        0.03        3.84      8.52 o 
  -6  12   7       16.98       26.61     10.82 o 
  -5  12   7        1.04       -0.05      7.30 o 
  -4  12   7        0.62        0.95      4.39 o 
  -3  12   7       31.13       27.51      6.13 o 
  -2  12   7       22.09       25.75      6.31 o 
  -1  12   7        0.30       -3.91      3.91 o 
   0  12   7        4.02        4.82      4.30 o 
   1  12   7        0.17       -0.99      3.56 o 
   2  12   7       28.64       33.78      5.31 o 
   3  12   7        2.35        2.12      4.12 o 
   4  12   7       13.89        5.50      4.19 o 
   5  12   7       71.65       61.92      6.72 o 
   6  12   7       62.65       59.12      6.53 o 
   7  12   7       11.19        1.16      3.44 o 
   8  12   7        0.82       -3.58      3.86 o 
   9  12   7        1.77        0.17      3.33 o 
  10  12   7       43.27       42.37      8.06 o 
  11  12   7       23.10       22.74      7.05 o 
  12  12   7        0.13        8.32      7.39 o 
  13  12   7        1.81       12.86      7.48 o 
  -9  13   7        3.43       27.60     14.97 o 
  -8  13   7        6.40       25.64     15.39 o 
  -7  13   7        6.32       -0.31     13.40 o 
  -6  13   7        6.72       -0.95      8.29 o 
  -5  13   7        4.28       16.95     10.34 o 
  -4  13   7       26.18       25.14      7.68 o 
  -3  13   7        3.61        7.41      5.23 o 
  -2  13   7        0.45       -4.09      4.39 o 
  -1  13   7      146.27      159.54     11.59 o 
   0  13   7        6.64       14.37      5.24 o 
   1  13   7        0.00        0.94      5.76 o 
   2  13   7        6.98       -2.20      4.26 o 
   3  13   7        0.38        2.06      4.08 o 
   4  13   7        6.09        5.11      4.27 o 
   5  13   7        4.08       11.35      3.83 o 
   6  13   7        0.57        4.87      3.49 o 
   7  13   7        8.87        5.21      3.71 o 
   8  13   7        0.33       -3.86      3.86 o 
   9  13   7        0.03        3.53      4.28 o 
  10  13   7        5.30       12.94      9.94 o 
  11  13   7        1.24        2.83      7.23 o 
  12  13   7        6.78       10.12      8.65 o 
  -8  14   7        0.02       29.03     14.55 o 
  -7  14   7        5.11       38.12     16.77 o 
  -6  14   7        0.38        2.73      9.66 o 
  -5  14   7        0.11       10.94     10.07 o 
  -4  14   7        6.18       -1.92      6.34 o 
  -3  14   7       43.92       49.35      7.97 o 
  -2  14   7        2.02       -2.32      5.14 o 
  -1  14   7        7.38        4.17      5.12 o 
   0  14   7       53.72       45.26      7.42 o 
   1  14   7        8.15       10.76      5.07 o 
   2  14   7       11.23        5.74      4.79 o 
   3  14   7       13.95        6.61      7.05 o 
   4  14   7        0.34       -2.19      4.03 o 
   5  14   7        2.28        8.06      4.41 o 
   6  14   7       21.22       23.09      4.68 o 
   7  14   7        0.66       -4.17      4.32 o 
   8  14   7        0.84        1.06      3.32 o 
   9  14   7        5.68        5.09      5.31 o 
  10  14   7        4.80        6.38      8.90 o 
  11  14   7        0.45        5.33      7.30 o 
  12  14   7        1.38        9.98      8.69 o 
  -7  15   7        0.17       18.58     14.34 o 
  -6  15   7        8.66       22.27     24.19 o 
  -5  15   7        0.10       -8.61     11.96 o 
  -4  15   7        0.43       -6.56      6.56 o 
  -3  15   7        5.64       11.81      7.05 o 
  -2  15   7        3.39        6.75      5.78 o 
  -1  15   7        0.05        1.34      5.33 o 
   0  15   7        1.91       13.90      5.59 o 
   1  15   7        2.89        6.23      5.24 o 
   2  15   7        5.14        3.03      4.80 o 
   3  15   7        7.80        1.60      6.23 o 
   4  15   7        4.73        0.81      4.39 o 
   5  15   7       12.01        8.61      4.68 o 
   6  15   7        1.50        2.17      4.58 o 
   7  15   7        0.68        3.29      4.09 o 
   8  15   7        0.52        4.48      4.35 o 
   9  15   7        0.00        0.55      4.53 o 
  10  15   7        2.08        4.12      7.03 o 
  11  15   7        0.02        5.87     11.18 o 
  -5  16   7        3.11       24.05     20.11 o 
  -4  16   7        0.25       10.97     11.41 o 
  -3  16   7        9.07       -6.31     12.08 o 
  -2  16   7        0.03        1.72      5.76 o 
  -1  16   7        2.50        1.45      5.62 o 
   0  16   7       12.02       21.86      6.28 o 
   1  16   7        0.68        1.32      5.14 o 
   2  16   7        2.12        5.13      5.38 o 
   3  16   7        5.32        8.81      5.15 o 
   4  16   7        4.21       -5.33      7.28 o 
   5  16   7        3.64        3.91      3.21 o 
   6  16   7        1.15        9.31      4.66 o 
   7  16   7        0.58        5.06      4.94 o 
   8  16   7        1.58        2.60      4.44 o 
   9  16   7        0.01        1.95      4.20 o 
  10  16   7        1.30        8.91      5.65 o 
  -4  17   7       24.68       12.49     11.73 o 
  -3  17   7        1.03        7.44      8.44 o 
  -2  17   7       10.75       11.41      8.27 o 
  -1  17   7        1.79        4.33      6.71 o 
   0  17   7        0.48        5.67      7.14 o 
   1  17   7        2.16       -1.53      5.36 o 
   2  17   7        2.14       -4.86      4.86 o 
   3  17   7        0.53        2.87      5.10 o 
   4  17   7        1.51        2.74      4.94 o 
   5  17   7        0.16       -2.07      3.36 o 
   6  17   7        0.86        0.99      4.62 o 
   7  17   7        4.90        3.11      5.13 o 
   8  17   7        0.78        4.61      5.25 o 
  -2  18   7        0.20        1.03     11.84 o 
  -1  18   7        0.26       -2.18      6.84 o 
   0  18   7        7.82       -3.54      6.18 o 
   1  18   7        0.25        8.86      7.70 o 
   2  18   7        2.10       -3.86      5.49 o 
   3  18   7        0.57       -1.81      4.56 o 
   4  18   7        2.37       10.60      5.38 o 
   5  18   7        4.82        3.03      4.16 o 
   6  18   7        0.94        7.16      5.38 o 
   7  18   7        1.41       -7.47     15.83 o 
  -3 -16   8        0.77        0.81     12.31 o 
  -2 -16   8       12.59        8.45      8.36 o 
  -1 -16   8        1.52       12.19     15.95 o 
   0 -16   8        1.51       -6.72      6.72 o 
   1 -16   8       10.41       -0.90     12.07 o 
   2 -16   8        3.65        4.15     10.16 o 
   3 -16   8       34.22       15.62     16.17 o 
   4 -16   8        0.00        8.69     11.06 o 
  -5 -15   8        0.38       -3.76      3.76 o 
  -4 -15   8        9.24        6.80      6.17 o 
  -3 -15   8        7.29        2.57      7.33 o 
  -2 -15   8        0.16       -5.12      8.51 o 
  -1 -15   8       25.20       31.19     27.49 o 
   0 -15   8        0.57       -2.80     10.45 o 
   1 -15   8        0.32       15.16     13.46 o 
   2 -15   8        0.00        6.91      9.64 o 
   3 -15   8       12.66       35.36     14.43 o 
   4 -15   8        0.65        5.70     17.55 o 
   5 -15   8        1.85       -0.53     19.16 o 
   6 -15   8        5.77       62.61     23.99 o 
  -7 -14   8       13.09       14.60      8.02 o 
  -6 -14   8        4.30        4.55      4.96 o 
  -5 -14   8       10.84        9.94      8.19 o 
  -4 -14   8        2.18       11.39      7.11 o 
  -3 -14   8        2.02       -1.99      6.97 o 
  -2 -14   8        3.21       -1.05     16.45 o 
  -1 -14   8        4.77        6.23      8.18 o 
   0 -14   8        0.08        8.31      9.35 o 
   1 -14   8       11.43       17.99     10.06 o 
   2 -14   8        5.62       23.37      7.84 o 
   3 -14   8       32.41       39.98     10.66 o 
   4 -14   8       14.80       21.40     12.32 o 
   5 -14   8        0.16       -0.71     18.80 o 
   6 -14   8        2.48       41.59     22.51 o 
   7 -14   8        8.90       27.42     20.84 o 
   8 -14   8        0.56       30.95     19.26 o 
  -8 -13   8        0.05       10.82      6.78 o 
  -7 -13   8        0.46       -1.99      4.44 o 
  -6 -13   8       14.45       17.85      7.16 o 
  -5 -13   8        0.36        3.22      7.38 o 
  -4 -13   8       30.97       53.48     11.81 o 
  -3 -13   8       12.25       12.18      8.53 o 
  -2 -13   8       17.94       17.20      9.56 o 
  -1 -13   8        5.43        7.21      7.90 o 
   0 -13   8       17.92       20.64      9.35 o 
   1 -13   8        1.68        5.09      8.59 o 
   2 -13   8        8.05        6.34      6.88 o 
   3 -13   8        9.53        8.53      6.54 o 
   4 -13   8       11.96       14.31      7.74 o 
   5 -13   8       25.13       25.47      8.72 o 
   6 -13   8        0.36       -2.89     17.29 o 
   7 -13   8        0.34       10.64     16.25 o 
   8 -13   8        1.66       42.45     19.39 o 
   9 -13   8        0.00       36.42     19.26 o 
  -9 -12   8       11.12       22.82      8.34 o 
  -8 -12   8       22.00        9.63      9.53 o 
  -7 -12   8        8.39        7.55      4.74 o 
  -6 -12   8       11.02       15.02      5.96 o 
  -5 -12   8        4.28        6.44      6.22 o 
  -4 -12   8       25.63       26.26      7.22 o 
  -3 -12   8        1.67        2.36      6.70 o 
  -2 -12   8       11.31       21.23     10.97 o 
  -1 -12   8       11.19        8.75     14.13 o 
   0 -12   8       17.75       23.33     22.73 o 
   1 -12   8        4.65        6.86     11.73 o 
   2 -12   8       24.03       12.05      7.42 o 
   3 -12   8       15.00       33.43      8.29 o 
   4 -12   8       16.07       17.75      7.47 o 
   5 -12   8        1.98        4.60      6.09 o 
   6 -12   8        0.99       10.18     18.04 o 
   7 -12   8       14.59       31.91     20.33 o 
   8 -12   8       17.64       29.48     18.88 o 
   9 -12   8        0.03       15.46     15.11 o 
  10 -12   8        3.77       59.51     18.70 o 
  -9 -11   8        0.76        4.88      6.08 o 
  -8 -11   8        0.00        9.07      7.59 o 
  -7 -11   8       42.07       32.30     10.72 o 
  -6 -11   8       31.73       19.13     10.88 o 
  -5 -11   8        5.70        7.22      5.34 o 
  -4 -11   8        2.50        8.16      5.24 o 
  -3 -11   8       24.96       11.73      5.78 o 
  -2 -11   8       65.28       60.81      9.09 o 
  -1 -11   8       40.70       35.07     11.23 o 
   0 -11   8       76.47       81.19      9.79 o 
   1 -11   8       50.54       41.64     14.58 o 
   2 -11   8      115.96      111.31     19.41 o 
   3 -11   8       17.65        9.22      6.48 o 
   4 -11   8       12.90       26.56      7.39 o 
   5 -11   8       15.13        8.14      6.20 o 
   6 -11   8        7.82        3.37      7.56 o 
   7 -11   8        0.04        4.55      9.94 o 
   8 -11   8        5.69       26.38     15.66 o 
   9 -11   8       25.66       47.20     18.43 o 
  10 -11   8        3.50       45.95     17.37 o 
 -10 -10   8       10.67       21.55      7.48 o 
  -9 -10   8        0.00        3.17      6.65 o 
  -8 -10   8        0.39       12.73      9.97 o 
  -7 -10   8        2.83        5.54      4.12 o 
  -6 -10   8       21.91       20.03      8.89 o 
  -5 -10   8        3.69        1.36      5.52 o 
  -4 -10   8        0.56       -0.79      4.90 o 
  -3 -10   8      218.05      229.53     19.09 o 
  -2 -10   8       21.30       16.54      6.01 o 
  -1 -10   8       43.85       46.62     12.97 o 
   0 -10   8      152.70      148.69      9.66 o 
   1 -10   8       47.00       56.57      6.52 o 
   2 -10   8       66.41       59.73      7.40 o 
   3 -10   8       32.19       31.64      5.71 o 
   4 -10   8       69.94       51.35      8.15 o 
   5 -10   8       50.31       54.03     10.56 o 
   6 -10   8       11.90       19.52      8.26 o 
   7 -10   8        1.67        5.18      7.26 o 
   8 -10   8        0.01        7.66      8.52 o 
   9 -10   8       18.28       36.26     15.69 o 
  10 -10   8        2.74       32.04     15.11 o 
  11 -10   8       16.73       78.91     17.66 o 
  12 -10   8        0.02        4.52     15.08 o 
 -11  -9   8        1.83        4.57      8.00 o 
 -10  -9   8        8.26       17.96      6.61 o 
  -9  -9   8       49.06       57.60      9.58 o 
  -8  -9   8        0.39       -2.48      4.13 o 
  -7  -9   8        0.31        1.10      4.22 o 
  -6  -9   8        7.86       18.22      7.10 o 
  -5  -9   8        2.36        3.49      4.71 o 
  -4  -9   8      151.02      139.82     12.15 o 
  -3  -9   8       13.18       12.15      9.77 o 
  -2  -9   8        8.15        2.58      4.66 o 
  -1  -9   8      250.79      227.08     14.41 o 
   0  -9   8       10.66        8.20      4.20 o 
   1  -9   8       34.32       36.08      5.81 o 
   2  -9   8      145.10      130.98     12.57 o 
   3  -9   8       20.63       22.73      9.72 o 
   4  -9   8       76.16       45.08      8.42 o 
   5  -9   8       13.10       17.06      7.45 o 
   6  -9   8       46.40       56.09     33.72 o 
   7  -9   8        1.63        5.89     12.01 o 
   8  -9   8        9.35       28.27     15.55 o 
   9  -9   8        2.85       14.08      9.23 o 
  10  -9   8       16.45       22.37     30.69 o 
  11  -9   8        1.85       23.87     22.75 o 
  12  -9   8        2.36        6.12     15.88 o 
 -11  -8   8       57.46       69.58     11.23 o 
 -10  -8   8       13.36       12.37      5.04 o 
  -9  -8   8       19.27       36.17     12.00 o 
  -8  -8   8       29.10       25.10     11.66 o 
  -7  -8   8        5.59        7.06      6.24 o 
  -6  -8   8       11.28       12.47      6.41 o 
  -5  -8   8       25.69       18.97      6.47 o 
  -4  -8   8       22.95       25.67      6.25 o 
  -3  -8   8        3.69        1.58      4.50 o 
  -2  -8   8      503.07      487.23     18.71 o 
  -1  -8   8      377.22      313.50     16.83 o 
   0  -8   8       89.80       96.74      7.66 o 
   1  -8   8       66.42       56.89     10.34 o 
   2  -8   8       73.20       76.00     11.95 o 
   3  -8   8       32.63       22.63     10.21 o 
   4  -8   8       14.93        0.50      5.44 o 
   5  -8   8        9.60        2.91      5.80 o 
   6  -8   8        0.09       -3.99      7.49 o 
   7  -8   8       70.44       81.36      9.47 o 
   8  -8   8       85.83       81.70     14.08 o 
   9  -8   8        0.01       12.56     22.97 o 
  10  -8   8       13.79       17.80     20.06 o 
  11  -8   8       51.45       86.05     16.09 o 
  12  -8   8        1.06        5.75     13.81 o 
  13  -8   8        0.81        1.05     14.95 o 
 -12  -7   8        0.01       -0.32      5.22 o 
 -11  -7   8       10.92        1.06      6.07 o 
 -10  -7   8        3.81        4.48      6.68 o 
  -9  -7   8       35.50       34.24      8.89 o 
  -8  -7   8        0.01        2.14      5.62 o 
  -7  -7   8        0.59        7.20      5.62 o 
  -6  -7   8        0.42        7.97      6.31 o 
  -5  -7   8        0.26        3.99      6.42 o 
  -4  -7   8      191.08      190.47     12.78 o 
  -3  -7   8       18.50       15.86      5.37 o 
  -2  -7   8      714.78      695.41     24.98 o 
  -1  -7   8        0.22        1.76      3.70 o 
   0  -7   8      436.30      434.27     12.38 o 
   1  -7   8      109.68      119.34      8.14 o 
   2  -7   8        8.07        9.24      5.88 o 
   3  -7   8      206.19      232.40     12.40 o 
   4  -7   8      286.76      276.42     13.22 o 
   5  -7   8       63.31       49.71      8.77 o 
   6  -7   8      222.78      229.25     12.70 o 
   7  -7   8       12.97       13.80      8.10 o 
   8  -7   8      128.90       98.13     24.24 o 
   9  -7   8      226.38      285.35     26.58 o 
  10  -7   8      318.42      315.97     24.79 o 
  11  -7   8        3.13       15.12      8.42 o 
  12  -7   8        6.06       37.87     23.18 o 
  13  -7   8        1.40       -1.79     16.00 o 
 -12  -6   8        0.01        3.92      5.20 o 
 -11  -6   8       11.89        8.51      6.53 o 
 -10  -6   8        0.18        6.62     12.38 o 
  -9  -6   8        6.37        9.04     10.12 o 
  -8  -6   8        0.55        0.40      5.43 o 
  -7  -6   8       19.42       29.79      7.78 o 
  -6  -6   8      107.23      153.76     35.87 o 
  -5  -6   8       13.80        3.78      5.35 o 
  -4  -6   8       20.07       18.66      4.20 o 
  -3  -6   8      198.19      170.48      8.71 o 
  -2  -6   8       10.04        7.49      3.47 o 
  -1  -6   8       51.94       49.87      5.24 o 
   0  -6   8       49.32       56.10      5.78 o 
   1  -6   8        2.45        3.91      2.69 o 
   2  -6   8        1.70        7.48      3.98 o 
   3  -6   8      104.69      111.43      6.18 o 
   4  -6   8      366.80      356.62     10.16 o 
   5  -6   8       28.94       14.38      4.89 o 
   6  -6   8        1.31       -4.40      4.40 o 
   7  -6   8       13.25        6.18      7.72 o 
   8  -6   8        2.38       15.43      7.63 o 
   9  -6   8        9.65       12.05      7.65 o 
  10  -6   8       21.57       29.32     21.11 o 
  11  -6   8       10.38        6.99     16.83 o 
  12  -6   8       10.70       21.93      8.42 o 
  13  -6   8       12.26        1.94     14.05 o 
  14  -6   8        4.49        3.72     14.40 o 
 -12  -5   8        5.49        3.06      6.43 o 
 -11  -5   8       10.89       12.89     20.14 o 
 -10  -5   8        9.45        1.39      6.16 o 
  -9  -5   8        9.77       15.95      6.84 o 
  -8  -5   8       43.42       36.71      9.05 o 
  -7  -5   8      144.34      141.30     14.72 o 
  -6  -5   8      214.58      215.90     16.98 o 
  -5  -5   8        0.71        2.58      6.40 o 
  -4  -5   8       36.27       36.10      5.19 o 
  -3  -5   8      530.08      551.75     11.29 o 
  -2  -5   8      336.12      359.29      8.95 o 
  -1  -5   8       26.41       28.69      3.65 o 
   0  -5   8       21.74       31.07      3.54 o 
   1  -5   8      998.23     1013.71     15.10 o 
   2  -5   8      153.14      145.94      7.04 o 
   3  -5   8       17.39       14.64      3.39 o 
   4  -5   8      101.02       98.38      5.35 o 
   5  -5   8       74.20       61.48      8.48 o 
   6  -5   8      406.90      407.34     11.09 o 
   7  -5   8      914.85      874.59     24.60 o 
   8  -5   8       60.57       56.71     11.17 o 
   9  -5   8       66.03       62.08     11.89 o 
  10  -5   8       23.70       34.09      7.76 o 
  11  -5   8       11.43       10.68      6.37 o 
  12  -5   8       10.42       25.71      7.01 o 
  13  -5   8       12.54       13.97     16.06 o 
  14  -5   8        1.30        7.92     16.14 o 
 -12  -4   8        0.26        5.70      7.15 o 
 -11  -4   8       18.06       17.16      8.21 o 
 -10  -4   8       58.03       63.21     12.26 o 
  -9  -4   8        8.22        5.90      5.84 o 
  -8  -4   8       52.46       62.40     18.54 o 
  -7  -4   8      206.65      224.24     18.22 o 
  -6  -4   8      151.96      164.13     12.48 o 
  -5  -4   8       12.55       14.41      4.96 o 
  -4  -4   8      351.08      342.18     10.60 o 
  -3  -4   8        3.52        3.52      2.91 o 
  -2  -4   8      347.62      333.13      8.48 o 
  -1  -4   8      612.23      658.96     11.79 o 
   0  -4   8      219.17      214.53      7.63 o 
   1  -4   8      251.62      222.94      7.91 o 
   2  -4   8     1064.75     1037.75     22.58 o 
   3  -4   8       47.35       50.16      4.90 o 
   4  -4   8      239.13      216.12      7.67 o 
   5  -4   8       93.18      103.31      7.86 o 
   6  -4   8      584.08      538.22     13.80 o 
   7  -4   8       12.32       10.10      4.44 o 
   8  -4   8      943.96      843.91     24.85 o 
   9  -4   8       75.44       59.67      9.63 o 
  10  -4   8       11.31       15.72      7.47 o 
  11  -4   8       13.95       19.35      6.63 o 
  12  -4   8       12.70       29.27      7.28 o 
  13  -4   8        1.72        7.70      8.36 o 
  14  -4   8       14.09       23.39     10.32 o 
 -12  -3   8        2.23        6.41      6.96 o 
 -11  -3   8        1.62        1.28      6.63 o 
 -10  -3   8        0.56       -2.48      5.90 o 
  -9  -3   8        0.21       -4.02      7.63 o 
  -8  -3   8        5.05       -0.12      5.68 o 
  -7  -3   8       29.35       23.51      7.30 o 
  -6  -3   8      348.76      353.42     15.44 o 
  -5  -3   8     2166.45     2163.95     44.79 o 
  -4  -3   8     1263.35     1277.90     21.23 o 
  -3  -3   8        7.96        7.56      2.86 o 
  -2  -3   8      162.68      183.01      7.89 o 
  -1  -3   8       10.39        6.51      3.02 o 
   0  -3   8      986.23      971.58     16.75 o 
   1  -3   8        0.05        5.80      3.36 o 
   2  -3   8        9.64       21.24      4.53 o 
   3  -3   8     1018.20     1079.56     17.69 o 
   4  -3   8       27.29       21.40      3.82 o 
   5  -3   8      183.82      177.48      8.02 o 
   6  -3   8        8.78       17.29      4.98 o 
   7  -3   8        1.02        3.64      4.82 o 
   8  -3   8        6.87        0.18      5.67 o 
   9  -3   8       22.21       11.45      6.04 o 
  10  -3   8       25.17       28.52     16.35 o 
  11  -3   8        4.39        8.54      6.81 o 
  12  -3   8        0.75        4.29      9.17 o 
  13  -3   8        8.38       -5.39      6.85 o 
  14  -3   8       29.30       27.59     11.28 o 
  15  -3   8        3.10       12.67     10.24 o 
 -13  -2   8        8.00        6.09      7.66 o 
 -12  -2   8       13.00       12.00     13.78 o 
 -11  -2   8        8.24       -3.81      6.32 o 
 -10  -2   8       13.73       19.46      8.22 o 
  -9  -2   8       31.24       47.68      8.82 o 
  -8  -2   8       18.38       17.47      7.64 o 
  -7  -2   8      157.58      167.57     11.99 o 
  -6  -2   8        2.06       -1.97      3.33 o 
  -5  -2   8       17.84       16.29      3.72 o 
  -4  -2   8       22.14       22.28      3.25 o 
  -3  -2   8       92.29      120.06      5.62 o 
  -2  -2   8      137.17      143.94      7.37 o 
  -1  -2   8      620.34      642.62     14.79 o 
   0  -2   8     1273.85     1345.96     17.25 o 
   1  -2   8      445.37      423.01     15.80 o 
   2  -2   8     1957.23     2008.59     26.38 o 
   3  -2   8        1.34        2.68      2.81 o 
   4  -2   8       20.54       19.00      3.97 o 
   5  -2   8      582.70      556.41     17.62 o 
   6  -2   8        3.11        2.14      3.30 o 
   7  -2   8        3.27        1.76      4.89 o 
   8  -2   8       20.10       17.61      6.62 o 
   9  -2   8        4.35        2.65      9.55 o 
  10  -2   8       55.94       27.40      7.79 o 
  11  -2   8       48.12       61.58     28.24 o 
  12  -2   8        0.01        5.39      5.37 o 
  13  -2   8        3.66       -0.45      6.42 o 
  14  -2   8        5.05       17.93      9.55 o 
  15  -2   8       14.40       15.41      9.43 o 
 -13  -1   8       11.17       10.42     17.64 o 
 -12  -1   8       14.65       33.26     10.96 o 
 -11  -1   8        2.90        6.46      7.20 o 
 -10  -1   8       29.09       32.19      7.16 o 
  -9  -1   8       26.62       26.41      6.05 o 
  -8  -1   8       26.22       12.04      4.76 o 
  -7  -1   8      233.11      218.21     22.21 o 
  -6  -1   8      360.65      349.08     12.27 o 
  -5  -1   8       45.23       38.29      5.30 o 
  -4  -1   8       21.09       25.40      3.27 o 
  -3  -1   8      493.27      468.62      9.77 o 
  -2  -1   8      101.41      111.91      5.64 o 
  -1  -1   8      267.05      295.50      9.36 o 
   0  -1   8     2130.20     2094.16     26.75 o 
   1  -1   8     1225.31     1300.92     26.87 o 
   2  -1   8      193.96      168.93      7.00 o 
   3  -1   8       27.85       17.73      3.83 o 
   4  -1   8        3.12        0.82      2.98 o 
   5  -1   8       13.13        7.38      2.73 o 
   6  -1   8        0.01        3.91      2.58 o 
   7  -1   8      124.43      122.49     11.42 o 
   8  -1   8       46.09       42.07      7.99 o 
   9  -1   8       31.83       32.61     14.92 o 
  10  -1   8        8.02       11.43      6.71 o 
  11  -1   8       48.58       46.62     10.70 o 
  12  -1   8        2.13        0.92      6.10 o 
  13  -1   8        1.60        0.77      6.28 o 
  14  -1   8       23.61       18.24      9.35 o 
  15  -1   8        1.61        3.01      8.67 o 
 -13   0   8        1.47       -1.00      6.61 o 
 -12   0   8        0.13        2.45      5.41 o 
 -11   0   8        0.05        2.05      4.99 o 
 -10   0   8       26.83       29.53      7.50 o 
  -9   0   8       47.21       44.38      6.91 o 
  -8   0   8        0.00        5.24      3.91 o 
  -7   0   8        0.59       -3.07      3.55 o 
  -6   0   8      708.80      647.83     16.83 o 
  -5   0   8       73.56       87.51      6.68 o 
  -4   0   8       97.62      102.43      5.64 o 
  -3   0   8      928.56      936.09     11.62 o 
  -2   0   8       62.60       69.63      3.51 o 
  -1   0   8        3.24        4.32      1.86 o 
   0   0   8     1908.89     2064.79     22.73 o 
   1   0   8      156.84      172.83      6.68 o 
   2   0   8      483.69      496.50      9.26 o 
   3   0   8       85.95       87.07      6.49 o 
   4   0   8      114.97      121.08      6.23 o 
   5   0   8       63.38       72.03      5.08 o 
   6   0   8      389.94      392.81      9.92 o 
   7   0   8       10.76        6.99      3.15 o 
   8   0   8      229.01      215.83     14.56 o 
   9   0   8      226.87      235.00     19.62 o 
  10   0   8        2.42        1.00      5.62 o 
  11   0   8       51.46       50.13     11.01 o 
  12   0   8       25.35       20.57      8.59 o 
  13   0   8       21.98       29.24      9.36 o 
  14   0   8        0.31        2.53     10.71 o 
  15   0   8        0.02       -6.21      6.21 o 
 -13   1   8        0.67        4.92      7.04 o 
 -12   1   8        1.94        3.38      6.11 o 
 -11   1   8        0.79        6.42      5.49 o 
 -10   1   8        0.21        6.71      4.96 o 
  -9   1   8       36.42       33.98      6.10 o 
  -8   1   8        6.06        3.93      4.16 o 
  -7   1   8       67.01       58.83      7.06 o 
  -6   1   8       27.23       23.79      5.46 o 
  -5   1   8      645.09      566.68     13.92 o 
  -4   1   8       17.03       12.35      3.18 o 
  -3   1   8       35.65       37.74      3.08 o 
  -2   1   8      359.11      350.07      8.15 o 
  -1   1   8      170.95      163.38      5.74 o 
   0   1   8      854.92      886.95     12.26 o 
   1   1   8      871.15      883.95     14.44 o 
   2   1   8      151.93      166.48      7.42 o 
   3   1   8      119.43      112.60      5.91 o 
   4   1   8        0.11       -0.29      1.98 o 
   5   1   8       79.56       79.08      5.26 o 
   6   1   8      550.22      615.52     15.46 o 
   7   1   8       28.34       24.45      4.89 o 
   8   1   8      109.21      112.23     11.07 o 
   9   1   8        8.33       16.24      6.81 o 
  10   1   8       16.42       21.69      7.78 o 
  11   1   8       17.48       17.15      7.42 o 
  12   1   8       20.15       27.14      8.37 o 
  13   1   8        0.55        1.25      5.98 o 
  14   1   8        4.61        8.02      7.71 o 
  15   1   8        3.04        4.63     12.57 o 
 -13   2   8        0.60        2.55      7.03 o 
 -12   2   8       20.27       26.55      8.22 o 
 -11   2   8        4.47       10.20      6.23 o 
 -10   2   8        4.09       10.71      5.71 o 
  -9   2   8       66.27       72.22      9.28 o 
  -8   2   8      137.77      153.10     11.00 o 
  -7   2   8       16.32        5.61      4.25 o 
  -6   2   8       61.89       62.11      7.02 o 
  -5   2   8       28.96       32.66      4.77 o 
  -4   2   8        3.29        0.25      2.55 o 
  -3   2   8      139.36      135.19      5.97 o 
  -2   2   8      675.11      698.86     11.11 o 
  -1   2   8       52.95       49.51      3.73 o 
   0   2   8      254.44      255.76      6.47 o 
   1   2   8     1241.20     1166.57     14.55 o 
   2   2   8      213.95      168.01      5.56 o 
   3   2   8        0.76        0.13      1.90 o 
   4   2   8      172.51      164.77      6.49 o 
   5   2   8       49.52       61.54      5.98 o 
   6   2   8       62.47       63.77      6.81 o 
   7   2   8       49.60       55.64      6.18 o 
   8   2   8        6.92        2.91      5.13 o 
   9   2   8      136.67      107.02     13.51 o 
  10   2   8      405.69      440.22     33.60 o 
  11   2   8        9.91       14.80      7.75 o 
  12   2   8        9.24       12.83     11.32 o 
  13   2   8       18.61       21.18      8.64 o 
  14   2   8        5.87        8.26      6.79 o 
  15   2   8        3.85       -4.44      6.28 o 
 -12   3   8       12.54       21.16     11.40 o 
 -11   3   8       10.22       12.26      6.64 o 
 -10   3   8       21.10       29.54      8.08 o 
  -9   3   8        0.11        6.67      4.07 o 
  -8   3   8        2.75        0.95      3.77 o 
  -7   3   8        8.01        8.37      5.94 o 
  -6   3   8      126.48      127.16     13.05 o 
  -5   3   8      317.56      244.85     17.56 o 
  -4   3   8       74.09       66.69      4.91 o 
  -3   3   8      165.00      156.57      7.37 o 
  -2   3   8      944.86      947.62     13.54 o 
  -1   3   8        1.96        2.41      2.05 o 
   0   3   8       46.53       46.74      3.67 o 
   1   3   8        4.24       -0.39      1.79 o 
   2   3   8       59.22       56.62      3.92 o 
   3   3   8      154.18      170.79      5.81 o 
   4   3   8      610.34      599.97     13.29 o 
   5   3   8      333.73      296.86      9.57 o 
   6   3   8      256.27      271.36     10.32 o 
   7   3   8     1199.30     1309.54     25.12 o 
   8   3   8        4.48        1.14      4.51 o 
   9   3   8       35.38       53.26     25.36 o 
  10   3   8      191.01      201.30     18.46 o 
  11   3   8       89.20       75.65     16.58 o 
  12   3   8        2.52        7.25      6.00 o 
  13   3   8        0.00        1.10      5.63 o 
  14   3   8       29.57       24.83     10.95 o 
  15   3   8        0.21       -0.70      6.79 o 
 -12   4   8       12.67       19.65      8.13 o 
 -11   4   8        2.35       -1.86      5.93 o 
 -10   4   8        1.22        2.44      5.84 o 
  -9   4   8       10.57       12.33      6.39 o 
  -8   4   8        9.40       10.64      7.12 o 
  -7   4   8        0.12        6.32      4.29 o 
  -6   4   8        1.02       -0.32      3.10 o 
  -5   4   8       11.11       13.05      4.50 o 
  -4   4   8      177.91      163.71      6.93 o 
  -3   4   8        9.13        6.47      2.84 o 
  -2   4   8       16.77       15.06      3.68 o 
  -1   4   8       54.51       46.97      3.85 o 
   0   4   8        4.34        1.00      1.84 o 
   1   4   8      120.92      150.73      6.57 o 
   2   4   8       26.76       16.41      2.71 o 
   3   4   8        2.65        1.55      1.98 o 
   4   4   8      191.94      178.39      6.82 o 
   5   4   8      577.25      558.38     15.51 o 
   6   4   8      968.61     1022.12     21.62 o 
   7   4   8      126.45      151.28      9.89 o 
   8   4   8       29.30       25.73      5.17 o 
   9   4   8        3.58       -0.84      5.23 o 
  10   4   8        1.59        2.63      4.41 o 
  11   4   8      123.86      138.56     13.49 o 
  12   4   8        1.32       12.00      6.34 o 
  13   4   8        8.70       14.42      8.54 o 
  14   4   8       20.19       15.79      9.10 o 
  15   4   8        0.46        0.30      5.58 o 
 -12   5   8        3.69       20.36     12.59 o 
 -11   5   8        0.59        2.46      6.65 o 
 -10   5   8        5.01        2.91      5.89 o 
  -9   5   8        3.22       -1.61      5.13 o 
  -8   5   8      242.29      251.91     16.56 o 
  -7   5   8      127.35      151.25     11.77 o 
  -6   5   8       68.85       62.40      7.51 o 
  -5   5   8      142.10      143.43     10.29 o 
  -4   5   8      285.39      268.36      7.52 o 
  -3   5   8      350.65      348.65      8.84 o 
  -2   5   8      237.30      258.17      7.74 o 
  -1   5   8       25.36       35.66      3.57 o 
   0   5   8       52.81       71.17      7.10 o 
   1   5   8      666.19      622.77     11.62 o 
   2   5   8      195.59      230.90      7.24 o 
   3   5   8       37.82       47.53      4.26 o 
   4   5   8       24.75       20.17      4.29 o 
   5   5   8       14.68       24.75      3.74 o 
   6   5   8       33.59       22.44      4.76 o 
   7   5   8      141.52      129.42      9.50 o 
   8   5   8       54.56       41.52      6.69 o 
   9   5   8       59.78       39.60     11.37 o 
  10   5   8        8.07        6.58      6.96 o 
  11   5   8       43.23       36.62      8.19 o 
  12   5   8      150.97      154.60     14.72 o 
  13   5   8       11.30       17.96      6.91 o 
  14   5   8       15.75        3.53     12.90 o 
  15   5   8        4.14        6.37      6.91 o 
 -12   6   8       16.44       30.94     13.82 o 
 -11   6   8        1.67       12.71     11.77 o 
 -10   6   8       13.12        6.99     15.91 o 
  -9   6   8       19.23       23.59      9.44 o 
  -8   6   8        0.59        1.49      5.27 o 
  -7   6   8      197.98      198.80     12.75 o 
  -6   6   8      342.78      356.74     14.12 o 
  -5   6   8      159.60      154.57     11.33 o 
  -4   6   8       16.18        8.36      2.80 o 
  -3   6   8        0.99        2.28      2.42 o 
  -2   6   8      786.46      743.46     13.14 o 
  -1   6   8      298.56      278.90      8.12 o 
   0   6   8      350.64      330.17      7.91 o 
   1   6   8      528.24      528.39     12.19 o 
   2   6   8     1304.99     1307.08     18.62 o 
   3   6   8      202.61      210.39      7.62 o 
   4   6   8       45.55       41.49      4.32 o 
   5   6   8       36.72       42.70      4.53 o 
   6   6   8       35.60       37.44      4.67 o 
   7   6   8       65.62       73.08     10.05 o 
   8   6   8       53.87       64.35      9.33 o 
   9   6   8       16.17       21.49      7.95 o 
  10   6   8        5.81       -1.26      4.58 o 
  11   6   8        2.45        5.58      5.60 o 
  12   6   8       29.85       37.56      9.07 o 
  13   6   8        9.33       20.31      7.95 o 
  14   6   8        0.10        7.80      9.04 o 
  15   6   8       10.98       15.20      9.18 o 
 -11   7   8        8.73       29.37     13.79 o 
 -10   7   8        4.84       10.38     11.39 o 
  -9   7   8        0.40       14.70     11.95 o 
  -8   7   8      120.36      103.50     14.59 o 
  -7   7   8        1.11        9.25      5.85 o 
  -6   7   8       10.43       17.72     10.31 o 
  -5   7   8      119.95      128.53     11.54 o 
  -4   7   8      337.17      325.32     10.70 o 
  -3   7   8       45.23       51.29      5.66 o 
  -2   7   8       39.66       43.64      4.81 o 
  -1   7   8        2.94        1.11      4.12 o 
   0   7   8        4.46        0.86      2.53 o 
   1   7   8        0.57        1.33      2.92 o 
   2   7   8        2.77        3.10      2.58 o 
   3   7   8        9.81        9.83      3.29 o 
   4   7   8        3.04        1.37      2.42 o 
   5   7   8        0.06        1.20      3.34 o 
   6   7   8       29.37       27.36      4.34 o 
   7   7   8       33.97       27.71      6.09 o 
   8   7   8      275.92      268.31     16.09 o 
   9   7   8        0.30       -2.95      5.20 o 
  10   7   8        4.33        1.03      4.71 o 
  11   7   8        0.91        7.86      5.63 o 
  12   7   8       26.56       15.08      6.74 o 
  13   7   8        0.98        7.27      6.35 o 
  14   7   8        0.01       -7.18      7.58 o 
  15   7   8        3.55        2.93      4.91 o 
 -11   8   8       10.31       28.83     15.22 o 
 -10   8   8        0.01       17.34     11.75 o 
  -9   8   8       55.16       60.00     17.70 o 
  -8   8   8       41.49       45.64      7.17 o 
  -7   8   8      143.44      133.65     20.26 o 
  -6   8   8      162.31      148.07     16.76 o 
  -5   8   8        9.05       18.05      7.75 o 
  -4   8   8      144.91      148.83      9.28 o 
  -3   8   8        0.67        2.12      3.37 o 
  -2   8   8      130.89      134.55      9.06 o 
  -1   8   8      131.60      146.05      7.78 o 
   0   8   8       12.66       13.04      3.46 o 
   1   8   8        0.27        2.86      3.25 o 
   2   8   8      493.96      496.74     16.03 o 
   3   8   8      720.97      734.18     15.23 o 
   4   8   8       52.78       56.15      5.51 o 
   5   8   8       59.66       42.48      6.17 o 
   6   8   8      293.56      282.41      9.75 o 
   7   8   8        8.83        9.63      3.80 o 
   8   8   8       78.95       82.52     10.13 o 
   9   8   8       27.41       36.32     10.05 o 
  10   8   8        0.05       -0.58      6.07 o 
  11   8   8        0.31        5.78      5.44 o 
  12   8   8        7.93       10.60      6.33 o 
  13   8   8        0.47        5.50      6.42 o 
  14   8   8        1.55        0.01      7.84 o 
  15   8   8        0.00        3.26      7.11 o 
 -11   9   8       10.18       27.60     13.68 o 
 -10   9   8        0.00       20.26     12.97 o 
  -9   9   8        1.40        2.37     10.38 o 
  -8   9   8        3.48       13.29     11.92 o 
  -7   9   8        6.20        5.35      7.74 o 
  -6   9   8       10.88        6.32      8.00 o 
  -5   9   8        9.76       11.07      7.25 o 
  -4   9   8       59.44       54.42      7.04 o 
  -3   9   8      121.07      117.77      8.71 o 
  -2   9   8     1311.75     1219.27     27.36 o 
  -1   9   8       52.00       63.21      6.91 o 
   0   9   8      224.73      229.08     11.68 o 
   1   9   8      348.20      367.86     12.29 o 
   2   9   8      316.90      300.52     11.91 o 
   3   9   8       55.85       54.41      5.75 o 
   4   9   8        7.14        1.46      3.23 o 
   5   9   8       34.65       33.74      4.92 o 
   6   9   8      197.44      193.42      9.54 o 
   7   9   8        0.02        3.76      3.94 o 
   8   9   8       45.61       48.09      5.79 o 
   9   9   8       86.63       91.47     11.04 o 
  10   9   8       24.69       21.18     18.46 o 
  11   9   8      133.80      131.97     13.73 o 
  12   9   8       10.43        0.52      5.73 o 
  13   9   8       11.35       11.49      6.89 o 
  14   9   8        1.17        3.60      8.46 o 
 -10  10   8        0.31       35.60     14.40 o 
  -9  10   8        1.24       12.83     13.51 o 
  -8  10   8        6.39        3.11     10.33 o 
  -7  10   8       11.45        7.82      8.40 o 
  -6  10   8       30.85       22.33      9.51 o 
  -5  10   8       28.49       20.70     18.34 o 
  -4  10   8       46.75       55.73      7.05 o 
  -3  10   8      110.82      121.70     10.50 o 
  -2  10   8       22.72       18.49      4.62 o 
  -1  10   8        6.05       14.63      5.86 o 
   0  10   8      252.78      255.42     11.98 o 
   1  10   8      184.15      205.16     11.61 o 
   2  10   8      250.94      246.59     12.42 o 
   3  10   8       12.65        4.41      4.54 o 
   4  10   8      316.11      339.64     11.20 o 
   5  10   8       49.05       69.47      6.34 o 
   6  10   8        5.60        3.19      2.82 o 
   7  10   8      369.33      358.62     12.02 o 
   8  10   8        5.69        4.93      4.55 o 
   9  10   8        4.56       -1.09      4.61 o 
  10  10   8        6.66       -2.87      5.27 o 
  11  10   8       16.75        5.39      7.75 o 
  12  10   8        1.29        3.12      5.58 o 
  13  10   8        3.23       -1.48      6.23 o 
  14  10   8        0.88       -2.63      7.69 o 
  -9  11   8        2.93        7.85     10.92 o 
  -8  11   8        0.00       14.60     13.30 o 
  -7  11   8        0.16        0.30      7.60 o 
  -6  11   8        4.81        8.12     14.20 o 
  -5  11   8        8.12       15.93      9.61 o 
  -4  11   8        0.99        1.40      6.20 o 
  -3  11   8        1.22       -2.59      5.27 o 
  -2  11   8       38.77       25.77      6.72 o 
  -1  11   8       16.21        8.18      4.17 o 
   0  11   8       42.23       59.80      6.70 o 
   1  11   8        3.04        4.67      4.29 o 
   2  11   8       34.62       27.39      5.72 o 
   3  11   8       35.16       25.68      7.02 o 
   4  11   8        5.27       -4.29      4.29 o 
   5  11   8        7.67       15.14      4.19 o 
   6  11   8        1.12       -1.48      3.01 o 
   7  11   8        7.43       13.12      3.88 o 
   8  11   8       25.76       21.66      4.53 o 
   9  11   8        2.79        6.37      5.41 o 
  10  11   8        1.96       -1.29      5.85 o 
  11  11   8        1.30        3.55      6.83 o 
  12  11   8        0.03       10.26     14.16 o 
  13  11   8        0.34       -0.75      7.11 o 
  14  11   8        1.60        2.19      9.06 o 
  -9  12   8        3.56       26.52     15.40 o 
  -8  12   8        1.65       17.05     12.76 o 
  -7  12   8        7.00        2.08      8.98 o 
  -6  12   8       10.31        4.38      8.63 o 
  -5  12   8        0.18       16.94      9.68 o 
  -4  12   8        1.87       -1.63      4.80 o 
  -3  12   8       50.83       42.53      7.02 o 
  -2  12   8      153.16      143.43     13.45 o 
  -1  12   8        0.05        5.23      4.45 o 
   0  12   8       38.03       34.53      6.44 o 
   1  12   8        0.02        2.63      3.95 o 
   2  12   8       35.37       30.20      5.69 o 
   3  12   8       39.48       32.89      6.78 o 
   4  12   8       40.23       41.62      6.65 o 
   5  12   8        2.12       -2.07      2.87 o 
   6  12   8        0.08        9.37      3.60 o 
   7  12   8       22.24       31.52      5.44 o 
   8  12   8        0.14        4.10      3.73 o 
   9  12   8        7.99       13.32      4.44 o 
  10  12   8       37.94       26.28     17.03 o 
  11  12   8        0.01        8.03      7.92 o 
  12  12   8        9.04       14.89      8.23 o 
  13  12   8        0.13        7.86     14.62 o 
  -8  13   8        3.85       35.29     14.28 o 
  -7  13   8       26.53       62.05     19.38 o 
  -6  13   8       29.47       42.63     14.99 o 
  -5  13   8        6.46       14.44     10.09 o 
  -4  13   8        1.86        4.52      5.01 o 
  -3  13   8       19.47       16.07      7.07 o 
  -2  13   8       11.50       10.48      5.23 o 
  -1  13   8       44.53       46.13      7.53 o 
   0  13   8        0.11        1.17      4.85 o 
   1  13   8        0.06        6.73      4.87 o 
   2  13   8       14.90       16.20      5.44 o 
   3  13   8        0.10       -3.61      3.96 o 
   4  13   8       26.92       25.93      7.54 o 
   5  13   8        8.20        2.94      3.57 o 
   6  13   8        0.78        5.46      3.44 o 
   7  13   8        5.35        5.82      4.44 o 
   8  13   8        1.08       -1.11      4.59 o 
   9  13   8        5.36        1.62      3.84 o 
  10  13   8        3.05        3.96      6.68 o 
  11  13   8        0.24       10.28      8.00 o 
  12  13   8        0.13        4.05      7.57 o 
  -7  14   8        0.33       13.87     15.11 o 
  -6  14   8        1.33       10.44     19.28 o 
  -5  14   8        3.24        0.87     10.25 o 
  -4  14   8        8.63        4.14      9.29 o 
  -3  14   8       33.37       19.15      6.80 o 
  -2  14   8       12.11       10.40      5.46 o 
  -1  14   8        0.63        6.85      5.82 o 
   0  14   8        5.60        5.04      4.97 o 
   1  14   8        9.91        1.50      5.50 o 
   2  14   8       15.79       11.25      5.81 o 
   3  14   8       16.23       27.93      6.54 o 
   4  14   8        5.58        4.73      4.48 o 
   5  14   8        2.18        5.56      3.98 o 
   6  14   8        0.21        4.23      3.68 o 
   7  14   8        3.32        2.80      4.00 o 
   8  14   8       10.81        2.17      6.54 o 
   9  14   8        0.00       -2.97      5.89 o 
  10  14   8        0.92        0.15      7.20 o 
  11  14   8        2.82        3.34      8.58 o 
  12  14   8        5.44       21.36      8.06 o 
  -6  15   8        2.88       15.06     14.09 o 
  -5  15   8        8.93       22.23     12.52 o 
  -4  15   8        1.56       -3.07      8.95 o 
  -3  15   8        0.25       -4.60      5.49 o 
  -2  15   8       10.57       11.22      6.43 o 
  -1  15   8        0.60        3.73      5.51 o 
   0  15   8        2.44        5.15      5.45 o 
   1  15   8        0.52       -1.46      4.84 o 
   2  15   8        1.22       11.46      5.41 o 
   3  15   8        0.04       -4.96      4.96 o 
   4  15   8        4.41        6.25      4.87 o 
   5  15   8        1.67        4.56      7.31 o 
   6  15   8       28.15       22.03      5.28 o 
   7  15   8        0.83        2.46      4.15 o 
   8  15   8        0.05       -2.38      3.79 o 
   9  15   8        0.23        2.73      4.15 o 
  10  15   8        0.25        8.71      6.10 o 
  11  15   8        3.56       17.06      9.14 o 
  -5  16   8        2.19       10.42     12.14 o 
  -4  16   8        0.41       11.57     12.90 o 
  -3  16   8        9.63        3.45     11.63 o 
  -2  16   8        0.76        3.82      6.60 o 
  -1  16   8        0.65        8.20      6.12 o 
   0  16   8        4.42        0.77      5.60 o 
   1  16   8        0.18       -5.09      5.21 o 
   2  16   8       11.33        6.04      6.28 o 
   3  16   8        4.41       -1.11      4.94 o 
   4  16   8       15.85       19.09      6.54 o 
   5  16   8        0.49        4.75      7.83 o 
   6  16   8        0.22        2.36      3.93 o 
   7  16   8        5.06        2.25      4.60 o 
   8  16   8        0.70        1.31      4.21 o 
   9  16   8        4.75        1.30      4.41 o 
  10  16   8        2.59        3.56      4.85 o 
  -3  17   8        0.01        9.47      8.83 o 
  -2  17   8        9.34       11.15      7.43 o 
  -1  17   8        0.29        4.66      6.03 o 
   0  17   8        0.00       -5.68      6.44 o 
   1  17   8        0.04       -1.68      5.13 o 
   2  17   8        4.56        6.23      5.63 o 
   3  17   8        3.92       -3.18      5.38 o 
   4  17   8        0.00        6.10      5.03 o 
   5  17   8        0.23       -0.33      3.86 o 
   6  17   8        0.04        3.95      4.61 o 
   7  17   8        0.62       -1.97      3.83 o 
   8  17   8        0.10       -0.97      6.00 o 
  -1  18   8        0.75       -1.55      6.56 o 
   0  18   8        0.24        3.21      9.53 o 
   1  18   8        0.17       -7.06      8.41 o 
   2  18   8       10.14       10.69      9.20 o 
   3  18   8        0.45        1.85      5.26 o 
   4  18   8        3.27        0.29      5.59 o 
   5  18   8        1.83        3.16      5.20 o 
   6  18   8        2.85        1.28      6.26 o 
  -1 -16   9        6.43       24.14     23.05 o 
   0 -16   9        9.69        6.58      8.82 o 
   1 -16   9        0.83       -8.69     12.59 o 
  -4 -15   9        0.11        2.61      7.38 o 
  -3 -15   9        0.43       53.06     24.14 o 
  -2 -15   9       20.58       33.05     18.12 o 
  -1 -15   9        0.06       -5.52      8.09 o 
   0 -15   9        2.03        6.28      8.45 o 
   1 -15   9       12.85       19.01     18.53 o 
   2 -15   9        9.77       30.71     12.82 o 
   3 -15   9        9.96       25.46     12.75 o 
   4 -15   9        2.34       28.11     13.75 o 
   5 -15   9        1.21      -11.64     17.21 o 
  -6 -14   9        0.08        5.09      4.64 o 
  -5 -14   9        2.80        3.25      7.61 o 
  -4 -14   9        2.40       -9.33      9.33 o 
  -3 -14   9        4.84       46.26     22.08 o 
  -2 -14   9        1.54        8.88     16.49 o 
  -1 -14   9        0.87       11.97      8.94 o 
   0 -14   9        8.29        6.43      9.32 o 
   1 -14   9        4.82       15.22      9.76 o 
   2 -14   9        0.64       -1.40      6.78 o 
   3 -14   9       11.97       11.25     10.90 o 
   4 -14   9        0.46       16.18     11.66 o 
   5 -14   9        0.59        9.18     17.87 o 
   6 -14   9        2.13        7.37     19.01 o 
   7 -14   9        2.67       41.13     22.18 o 
  -7 -13   9        1.57       16.79      6.27 o 
  -6 -13   9        5.09       13.71      6.32 o 
  -5 -13   9       17.46       13.63      8.29 o 
  -4 -13   9        6.65       28.44      8.24 o 
  -3 -13   9       14.70       21.84     14.11 o 
  -2 -13   9        1.51        3.62     10.39 o 
  -1 -13   9        4.56        9.70      8.09 o 
   0 -13   9        2.03       10.98      8.63 o 
   1 -13   9        6.26       -2.19      8.14 o 
   2 -13   9       19.93       15.78     11.71 o 
   3 -13   9        7.94       11.72      7.45 o 
   4 -13   9        9.32       24.66      8.65 o 
   5 -13   9        1.50       -2.94     15.06 o 
   6 -13   9        0.13       27.85     19.78 o 
   7 -13   9        1.96       39.23     19.77 o 
   8 -13   9        0.01       26.23     17.44 o 
  -8 -12   9       14.44       22.40      6.04 o 
  -7 -12   9        2.95       10.43      4.96 o 
  -6 -12   9        1.24        4.89      6.42 o 
  -5 -12   9        0.62        1.44      5.59 o 
  -4 -12   9        1.94        1.85      5.61 o 
  -3 -12   9        0.02        0.22      6.68 o 
  -2 -12   9       22.83       29.53     14.81 o 
  -1 -12   9      138.50      111.86     15.68 o 
   0 -12   9        0.00        8.52      8.99 o 
   1 -12   9       16.34        6.08      6.32 o 
   2 -12   9       12.13       15.62      7.15 o 
   3 -12   9        0.49        2.04      6.47 o 
   4 -12   9       26.35       38.89      9.03 o 
   5 -12   9        3.33        0.65     11.74 o 
   6 -12   9       12.83        9.24     17.03 o 
   7 -12   9        1.13       -5.94     14.76 o 
   8 -12   9       21.86       35.69     18.90 o 
   9 -12   9        1.12       22.86     16.05 o 
  -9 -11   9        4.23        3.88      5.68 o 
  -8 -11   9       12.19       31.62     11.92 o 
  -7 -11   9        0.02        0.38      4.15 o 
  -6 -11   9        6.53       10.94      6.45 o 
  -5 -11   9       13.55       12.14      6.98 o 
  -4 -11   9       13.27       23.29      7.19 o 
  -3 -11   9        7.48        6.58      5.83 o 
  -2 -11   9      150.39      146.70     13.10 o 
  -1 -11   9        0.01        5.63      5.43 o 
   0 -11   9      141.48      133.54     12.46 o 
   1 -11   9       42.59       39.49      7.70 o 
   2 -11   9        0.01       -4.77      5.43 o 
   3 -11   9        8.68        0.11      6.13 o 
   4 -11   9        2.67        4.70      6.62 o 
   5 -11   9        0.64        0.73      5.99 o 
   6 -11   9        2.97        4.68      8.31 o 
   7 -11   9        0.51        7.03     15.76 o 
   8 -11   9       13.94       34.88     17.44 o 
   9 -11   9        4.03       26.74     17.18 o 
  10 -11   9        3.56       30.75     15.02 o 
  -9 -10   9        2.72        6.37      7.60 o 
  -8 -10   9       35.45       42.14     16.88 o 
  -7 -10   9        2.83        7.15      6.17 o 
  -6 -10   9       52.50       72.67     15.66 o 
  -5 -10   9        4.98        6.10      7.96 o 
  -4 -10   9       38.59       43.21      7.96 o 
  -3 -10   9        3.01       -2.24      5.64 o 
  -2 -10   9       24.22        6.50      5.90 o 
  -1 -10   9       10.76        7.00      5.43 o 
   0 -10   9        8.28        9.82      4.58 o 
   1 -10   9       23.24       24.17      5.54 o 
   2 -10   9        1.25       -3.49      3.95 o 
   3 -10   9        3.66       -2.71      4.34 o 
   4 -10   9       12.09        1.57      4.50 o 
   5 -10   9       55.35       76.68     11.08 o 
   6 -10   9        1.04        9.29      8.14 o 
   7 -10   9        2.15        3.18      7.22 o 
   8 -10   9        0.03       21.94     17.07 o 
   9 -10   9        3.47        3.68     11.81 o 
  10 -10   9        5.72       54.59     17.23 o 
  11 -10   9        2.00       67.11     15.92 o 
 -10  -9   9       43.71       51.65      9.63 o 
  -9  -9   9       11.80       14.34      5.58 o 
  -8  -9   9        0.39       -3.40      5.78 o 
  -7  -9   9       69.70      103.93     13.69 o 
  -6  -9   9       43.81       44.38      9.75 o 
  -5  -9   9        0.47        4.68      5.49 o 
  -4  -9   9       14.24       15.97      7.51 o 
  -3  -9   9       20.90       19.26      6.12 o 
  -2  -9   9       92.27      103.56     10.80 o 
  -1  -9   9      277.81      299.85     16.06 o 
   0  -9   9        2.19        8.18      3.99 o 
   1  -9   9       21.03       15.55      4.72 o 
   2  -9   9      385.89      389.63     14.94 o 
   3  -9   9       24.30       30.80      5.99 o 
   4  -9   9       24.58       34.98      7.65 o 
   5  -9   9       19.93       24.46      7.06 o 
   6  -9   9       23.01       18.11     17.23 o 
   7  -9   9       21.54       42.15     18.55 o 
   8  -9   9        3.57        8.54     13.18 o 
   9  -9   9        0.33       25.27     14.98 o 
  10  -9   9       19.52       26.12     13.60 o 
  11  -9   9       52.71       64.53     16.98 o 
  12  -9   9       23.33       38.55     13.82 o 
 -11  -8   9       46.92       61.52     10.56 o 
 -10  -8   9        6.19        7.77      7.37 o 
  -9  -8   9       17.39       14.74      9.69 o 
  -8  -8   9        6.61       19.95      8.03 o 
  -7  -8   9        0.79        6.01      5.70 o 
  -6  -8   9        0.09       -5.04      5.05 o 
  -5  -8   9        0.69       -0.88      4.83 o 
  -4  -8   9        1.98        3.75      4.73 o 
  -3  -8   9       84.16      106.71     14.22 o 
  -2  -8   9        6.41       16.54      5.63 o 
  -1  -8   9       66.62       68.14      8.92 o 
   0  -8   9      109.08      120.66      8.64 o 
   1  -8   9      120.58      127.78      8.97 o 
   2  -8   9       47.85       36.11      5.72 o 
   3  -8   9       30.64       18.43      7.03 o 
   4  -8   9       96.51       85.26     11.06 o 
   5  -8   9       96.66      107.81     13.01 o 
   6  -8   9        9.19       20.62      8.75 o 
   7  -8   9        1.87       -5.30      9.74 o 
   8  -8   9        3.38       -3.12     11.76 o 
   9  -8   9      194.09      189.28     20.33 o 
  10  -8   9       30.58       38.96     16.88 o 
  11  -8   9        5.19       22.90     17.45 o 
  12  -8   9        0.71       24.77      8.47 o 
 -11  -7   9        2.53       18.12      7.81 o 
 -10  -7   9       11.57       12.59      7.09 o 
  -9  -7   9        0.03       -3.27      5.80 o 
  -8  -7   9        0.01        0.77      5.03 o 
  -7  -7   9        0.01        1.65      6.57 o 
  -6  -7   9       22.99       24.66      8.12 o 
  -5  -7   9      232.55      269.37     18.28 o 
  -4  -7   9        4.24       12.37      5.45 o 
  -3  -7   9       77.13       61.23     10.13 o 
  -2  -7   9       91.70      105.56     10.92 o 
  -1  -7   9        0.05        0.88      3.64 o 
   0  -7   9       13.16        5.02      4.11 o 
   1  -7   9      193.03      194.59     12.04 o 
   2  -7   9       50.08       42.98      7.19 o 
   3  -7   9      317.71      305.57     23.76 o 
   4  -7   9      271.38      266.54     26.02 o 
   5  -7   9       16.34       18.29      6.40 o 
   6  -7   9      118.24      130.74     23.47 o 
   7  -7   9       57.32       59.46     23.72 o 
   8  -7   9        0.57        4.71      8.31 o 
   9  -7   9       50.36       44.47     11.59 o 
  10  -7   9      196.75      220.40     46.36 o 
  11  -7   9        1.19       25.78     11.16 o 
  12  -7   9        7.04       20.18     16.83 o 
  13  -7   9        0.22       10.30     17.42 o 
 -11  -6   9       16.28       24.98      9.49 o 
 -10  -6   9       35.63       56.12     15.51 o 
  -9  -6   9        3.48       -4.27      5.58 o 
  -8  -6   9       56.17       85.49     13.10 o 
  -7  -6   9        0.04        6.49      5.99 o 
  -6  -6   9       22.99       14.79      7.71 o 
  -5  -6   9       17.22       12.34      6.29 o 
  -4  -6   9       30.59       21.21     10.04 o 
  -3  -6   9      262.96      278.09     16.10 o 
  -2  -6   9      311.51      303.84     11.14 o 
  -1  -6   9       36.23       27.96      3.92 o 
   0  -6   9       73.79       65.71      5.34 o 
   1  -6   9       96.27       84.15      5.91 o 
   2  -6   9      215.23      231.81     12.52 o 
   3  -6   9      193.91      202.28     15.32 o 
   4  -6   9      639.44      615.98     18.75 o 
   5  -6   9       17.49       23.20      8.41 o 
   6  -6   9        6.29       -0.76      6.96 o 
   7  -6   9        6.26        9.40      8.25 o 
   8  -6   9       12.26        9.31      7.93 o 
   9  -6   9       10.68        2.31     10.85 o 
  10  -6   9      381.79      333.01     23.33 o 
  11  -6   9        0.44       15.98     12.57 o 
  12  -6   9        5.33       16.79     10.88 o 
  13  -6   9        3.68        7.39     13.49 o 
 -12  -5   9        1.37        7.46      9.73 o 
 -11  -5   9        1.89        0.77      7.32 o 
 -10  -5   9        8.94        5.18      6.97 o 
  -9  -5   9       11.08       16.01      8.59 o 
  -8  -5   9       23.64       10.71      7.16 o 
  -7  -5   9        8.55        8.13      6.29 o 
  -6  -5   9      137.14      136.70     22.75 o 
  -5  -5   9       46.92       72.30     11.69 o 
  -4  -5   9        2.53        8.33      4.60 o 
  -3  -5   9      229.77      219.82     10.02 o 
  -2  -5   9     1229.55     1217.45     18.24 o 
  -1  -5   9        0.05       -0.02      2.35 o 
   0  -5   9       14.43       17.21      4.07 o 
   1  -5   9      101.63       87.21      5.58 o 
   2  -5   9       30.36       26.76      4.41 o 
   3  -5   9      292.80      260.41     11.40 o 
   4  -5   9       31.68       46.02      4.88 o 
   5  -5   9      179.98      155.55      7.97 o 
   6  -5   9        0.12       -4.85      4.85 o 
   7  -5   9      268.46      275.27     20.52 o 
   8  -5   9       42.12       36.07      9.85 o 
   9  -5   9       15.83        9.84      7.21 o 
  10  -5   9        4.87        5.34      6.85 o 
  11  -5   9        0.01       15.75      8.06 o 
  12  -5   9        4.40       18.58     21.26 o 
  13  -5   9        8.16       -0.14     14.35 o 
  14  -5   9        0.99        0.27     14.83 o 
 -12  -4   9        3.58        4.62      7.25 o 
 -11  -4   9        8.15       18.48      8.81 o 
 -10  -4   9        6.81       -6.01     12.71 o 
  -9  -4   9       24.72       21.31      7.90 o 
  -8  -4   9        0.04        5.34      6.05 o 
  -7  -4   9        0.16        4.52      5.59 o 
  -6  -4   9        0.03        0.17      5.38 o 
  -5  -4   9        6.68       10.24      4.61 o 
  -4  -4   9      381.47      340.93     11.89 o 
  -3  -4   9      164.65      163.54      8.96 o 
  -2  -4   9       74.09       67.04      5.90 o 
  -1  -4   9      520.19      528.68     16.90 o 
   0  -4   9       11.67       11.85      3.79 o 
   1  -4   9        4.15        3.51      3.04 o 
   2  -4   9       15.61        6.31      4.95 o 
   3  -4   9       13.90       17.37      3.97 o 
   4  -4   9       55.75       53.33      5.51 o 
   5  -4   9      352.54      345.43     11.20 o 
   6  -4   9      114.71      116.26      8.12 o 
   7  -4   9      426.36      439.02     15.93 o 
   8  -4   9      127.89      162.51     13.58 o 
   9  -4   9       18.15        6.60     12.12 o 
  10  -4   9       16.05       33.46     15.50 o 
  11  -4   9        1.36        6.73      5.46 o 
  12  -4   9       13.10       21.25     10.35 o 
  13  -4   9        8.82       19.01      7.38 o 
  14  -4   9        0.92       -4.21      7.45 o 
 -12  -3   9        0.00       -3.26      6.79 o 
 -11  -3   9        2.44       -4.81      6.53 o 
 -10  -3   9        0.78        9.17      7.84 o 
  -9  -3   9        5.07        0.22      7.74 o 
  -8  -3   9       49.11       45.42     12.86 o 
  -7  -3   9        5.19       17.31      6.74 o 
  -6  -3   9        1.24       -0.69      4.71 o 
  -5  -3   9      159.67      148.51     18.33 o 
  -4  -3   9      376.44      411.03     16.24 o 
  -3  -3   9      118.48      118.17      7.45 o 
  -2  -3   9      180.67      182.57      9.59 o 
  -1  -3   9        3.10        7.45      4.35 o 
   0  -3   9        2.51        3.91      3.22 o 
   1  -3   9       56.49       48.72      5.67 o 
   2  -3   9      286.17      250.34      7.31 o 
   3  -3   9       23.23       26.80      4.48 o 
   4  -3   9      112.62      125.06     11.36 o 
   5  -3   9      234.87      238.39      9.25 o 
   6  -3   9       14.23       13.05      6.70 o 
   7  -3   9      112.79      110.52      9.47 o 
   8  -3   9       27.81       20.20     10.89 o 
   9  -3   9       75.70       82.05     10.77 o 
  10  -3   9       17.67       21.73      7.59 o 
  11  -3   9        4.04        8.31      6.71 o 
  12  -3   9        6.84        6.32      8.14 o 
  13  -3   9       16.75       25.43      8.16 o 
  14  -3   9       13.34       11.98      9.78 o 
  15  -3   9        0.24        0.05      8.96 o 
 -12  -2   9        6.16       11.27      7.28 o 
 -11  -2   9        1.14        9.53     13.84 o 
 -10  -2   9        2.01       -1.80      9.47 o 
  -9  -2   9       16.60       25.95      7.72 o 
  -8  -2   9        4.14       -2.53      6.08 o 
  -7  -2   9      177.37      165.18     13.90 o 
  -6  -2   9      160.37      121.15     13.86 o 
  -5  -2   9      143.59      131.61     14.64 o 
  -4  -2   9      813.91      807.24     22.48 o 
  -3  -2   9       13.09       18.63      5.90 o 
  -2  -2   9        0.12       -2.15      2.42 o 
  -1  -2   9      329.10      301.00      9.42 o 
   0  -2   9       64.65       62.17      5.40 o 
   1  -2   9        8.35        5.21      3.39 o 
   2  -2   9     1552.97     1519.98     19.76 o 
   3  -2   9       84.28       87.33      6.20 o 
   4  -2   9       15.50       17.36      3.78 o 
   5  -2   9        8.19        6.81      4.07 o 
   6  -2   9      240.64      240.95      9.37 o 
   7  -2   9       22.38       34.82      5.91 o 
   8  -2   9       18.69       21.62      7.16 o 
   9  -2   9        5.76        7.07      6.22 o 
  10  -2   9        2.69        2.61      5.88 o 
  11  -2   9        6.88       18.01      9.14 o 
  12  -2   9        6.20       -1.64      8.47 o 
  13  -2   9        8.88        9.18      6.17 o 
  14  -2   9        9.62        2.24     13.22 o 
  15  -2   9       11.87       16.43      9.60 o 
 -12  -1   9       25.85       42.70     13.20 o 
 -11  -1   9        0.54        1.11     10.59 o 
 -10  -1   9        4.07       -6.19      6.19 o 
  -9  -1   9       12.48        1.46      6.31 o 
  -8  -1   9        1.20       -0.13      7.55 o 
  -7  -1   9        0.00       -0.77      3.86 o 
  -6  -1   9        0.01        3.37      5.90 o 
  -5  -1   9        2.37       -2.19      2.90 o 
  -4  -1   9      374.09      345.24     21.10 o 
  -3  -1   9      916.04      923.15     16.14 o 
  -2  -1   9       50.75       55.36      4.42 o 
  -1  -1   9      485.71      475.58      8.64 o 
   0  -1   9      274.44      237.64      7.30 o 
   1  -1   9       87.70       96.15      5.57 o 
   2  -1   9      186.97      193.69      7.16 o 
   3  -1   9        7.77        4.30      3.07 o 
   4  -1   9        2.34        2.22      2.62 o 
   5  -1   9        4.54        4.49      3.17 o 
   6  -1   9       34.88       36.85      4.64 o 
   7  -1   9       63.82       62.94      6.65 o 
   8  -1   9      321.82      331.15     15.96 o 
   9  -1   9       24.37       14.51      8.22 o 
  10  -1   9       23.26       32.55      8.89 o 
  11  -1   9        1.83        6.04      6.87 o 
  12  -1   9        0.44        3.98      6.89 o 
  13  -1   9        8.11       17.76      7.21 o 
  14  -1   9        0.67        0.59      7.63 o 
  15  -1   9        2.92       16.87     10.04 o 
 -12   0   9        7.08       12.54      8.94 o 
 -11   0   9        3.39        4.00      7.35 o 
 -10   0   9        6.91       12.95      6.26 o 
  -9   0   9       27.93       33.72      6.32 o 
  -8   0   9       22.89       23.80      5.52 o 
  -7   0   9        0.04        3.31      4.10 o 
  -6   0   9      521.54      490.32     16.01 o 
  -5   0   9        0.24        1.95      3.64 o 
  -4   0   9      494.67      484.27     12.72 o 
  -3   0   9      300.41      286.34      8.17 o 
  -2   0   9       31.69       31.48      2.83 o 
  -1   0   9      102.74       99.28      5.96 o 
   0   0   9      293.79      312.72      8.01 o 
   1   0   9      169.46      183.32      6.68 o 
   2   0   9       45.82       45.79      4.01 o 
   3   0   9      196.04      183.76      6.65 o 
   4   0   9       46.40       46.20      4.50 o 
   5   0   9       24.54       30.97      4.92 o 
   6   0   9      414.01      406.68     10.62 o 
   7   0   9      102.76      111.60      7.99 o 
   8   0   9       67.74       82.80     10.09 o 
   9   0   9       82.29       83.64     12.32 o 
  10   0   9        4.81        6.15      5.96 o 
  11   0   9       31.15       29.51     14.74 o 
  12   0   9       15.17       25.74      9.41 o 
  13   0   9       10.83       13.86      8.19 o 
  14   0   9        8.11        8.40      7.78 o 
  15   0   9        8.36        6.65     11.80 o 
 -12   1   9        2.72        3.70      8.04 o 
 -11   1   9        1.64        7.92      5.73 o 
 -10   1   9        2.69        4.47      5.48 o 
  -9   1   9        0.10       12.05      4.98 o 
  -8   1   9       59.30       54.68      7.33 o 
  -7   1   9        2.98        7.27      3.84 o 
  -6   1   9       92.59       89.18      8.17 o 
  -5   1   9       71.67       87.84     12.72 o 
  -4   1   9        0.37       -0.10      4.61 o 
  -3   1   9       10.04       13.68      3.14 o 
  -2   1   9       62.94       50.17      5.54 o 
  -1   1   9       27.49       17.57      2.88 o 
   0   1   9      464.83      488.15      9.21 o 
   1   1   9     2176.24     2167.65     24.30 o 
   2   1   9      446.21      438.97      9.23 o 
   3   1   9       25.15       37.35      3.79 o 
   4   1   9        0.66        1.81      2.47 o 
   5   1   9      153.08      171.27      8.37 o 
   6   1   9       88.28      100.23      8.92 o 
   7   1   9       13.29        9.38      6.75 o 
   8   1   9       39.33       39.88      8.20 o 
   9   1   9      105.02      133.11     17.36 o 
  10   1   9       21.97       26.17      9.07 o 
  11   1   9       23.34       25.43      9.13 o 
  12   1   9       44.68       39.32     10.28 o 
  13   1   9       14.59       13.66      7.81 o 
  14   1   9        3.59        6.90      7.29 o 
  15   1   9        0.91        2.03      6.93 o 
 -12   2   9        4.52        7.69      6.77 o 
 -11   2   9        9.69       13.20      6.98 o 
 -10   2   9        0.12       -3.19      7.34 o 
  -9   2   9       11.75       13.84      5.10 o 
  -8   2   9        0.67        2.83      4.31 o 
  -7   2   9       70.37       64.58      7.50 o 
  -6   2   9      187.88      197.83     11.84 o 
  -5   2   9       11.29        7.33      3.82 o 
  -4   2   9        4.67       11.22      4.46 o 
  -3   2   9        8.61       11.11      4.13 o 
  -2   2   9      427.11      365.08      8.70 o 
  -1   2   9       95.30      108.25      5.45 o 
   0   2   9       27.10       47.58      3.87 o
[truncated: 259,202 more chars]
